# Supplementary material for: No DNA damage response and negligible genome-wide transcriptional changes in human embryonic stem cells exposed to terahertz radiation
Source: Sci Rep. 2015 Jan 13;5:7749. doi: 10.1038/srep07749 (PMC4291560; doi:10.1038/srep07749)
Supplement: Supplementary Information — Supplementary Tables 1, 2, 3 [file srep07749-s1.xls]

## Sheet: ST1-diff. expressed genes
No DNA damage response and negligible genome-wide transcriptional changes in human embryonic stem cells exposed to terahertz radiation
Authors: Bogomazova A.N. , Vassina E.M., Goryachkovskaya T.N., Popik V.M., Sokolov A.S., Kolchanov N.A., Lagarkova M.A., Kiselev S.L., Peltek S.E.
Supplemental Table 1. List of differentially expressed genes following to THz exposure
TargetID	ProbeID	ProbeID	T1+T2.AVG_Signal	T1+T2.ARRAY_STDEV	C1+C2.AVG_Signal	C1+C2.ARRAY_STDEV	Fold change	SPECIES	SOURCE	SEARCH_KEY	TRANSCRIPT	ILMN_GENE	SOURCE_REFERENCE_ID	REFSEQ_ID	ENTREZ_GENE_ID	GI	ACCESSION	SYMBOL	PROTEIN_PRODUCT	PROBE_ID	ARRAY_ADDRESS_ID	PROBE_TYPE	PROBE_START	PROBE_SEQUENCE	CHROMOSOME	PROBE_CHR_ORIENTATION	PROBE_COORDINATES	CYTOBAND	DEFINITION	ONTOLOGY_COMPONENT	ONTOLOGY_PROCESS	ONTOLOGY_FUNCTION	SYNONYMS	OBSOLETE_PROBE_ID
ACER2	ILMN_3235340	520500	175.4	33.147	90.9	3.742	1.92959	Homo sapiens	RefSeq	NM_001010887.2	ILMN_14768	ACER2	NM_001010887.2	NM_001010887.2	340485	71043497	NM_001010887.2	ACER2	NP_001010887.2	ILMN_3235340	520500	S	2532	CCATTGTTGGGAGAGGGCAGGACAGGTGTGTTCTTCTGTGGGCAGGAGTC	9	+	19441519-19441568	9p22.1a	Homo sapiens alkaline ceramidase 2 (ACER2), mRNA.				ACER2; FLJ41587	ACER2; FLJ41587
ALDH3A2	ILMN_1794825	1690608	997.7	58.198	648.7	35.749	1.538	Homo sapiens	RefSeq	NM_001031806.1	ILMN_15882	ALDH3A2	NM_000382.2	NM_000382.2	224	73465985	NM_000382.2	ALDH3A2	NP_000373.1	ILMN_1794825	1690608	A	3160	GGTACTCTGCTGAGTGGGCAAGGCTGAAGAAGAGGCCTGTGGAATGCAGC	17	+	19520958-19521007	17p11.2d	Homo sapiens aldehyde dehydrogenase 3 family, member A2 (ALDH3A2), transcript variant 2, mRNA.	The inner, i.e. lumen-facing, lipid bilayer of the mitochondrial envelope. It is highly folded to form cristae [goid 5743] [evidence IEA]; The irregular network of unit membranes, visible only by electron microscopy, that occurs in the cytoplasm of many eukaryotic cells. The membranes form a complex meshwork of tubular channels, which are often expanded into slitlike cavities called cisternae. Th…	The chemical reactions and pathways involving aldehydes, any organic compound with the formula R-CH=O, as carried out by individual cells [goid 6081] [evidence IEA]; The chemical reactions and pathways involving lipids, compounds soluble in an organic solvent but not, or sparingly, in an aqueous solvent. Includes fatty acids; neutral fats, other fatty-acid esters, and soaps; long-chain (fatty) al…	Catalysis of the reaction: 3-chloroallyl aldehyde + H2O = 2 H+ + 2 e- + 3-chloroacrylic acid [goid 4028] [pmid 8528251] [evidence TAS]; Catalysis of the reaction: an aldehyde + NAD+ + H2O = an acid + NADH + H+ [goid 4029] [evidence IEA]; Catalysis of the reaction: an aldehyde + NAD(P)+ + H2O = an acid + NAD(P)H + H+ [goid 4030] [evidence IEA]; Catalysis of an oxidation-reduction (redox) reaction,…	DKFZp686E23276; FALDH; ALDH10; FLJ20851; SLS	DKFZp686E23276; FALDH; ALDH10; FLJ20851; SLS
B3GNT1	ILMN_3246214	3400215	292.3	68.465	114.8	62.613	2.54617	Homo sapiens	RefSeq	NM_006876.2	ILMN_164736	B3GNT1	NM_006876.2	NM_006876.2	11041	92091577	NM_006876.2	B3GNT1	NP_006867.1	ILMN_3246214	3400215	S	1937	CTTCAAGGGTTCTGGAGGAGGGAAGGGTCTGCAGGTTCCATGGGTGACAG	11	-	66112926-66112975	11q13.1e	Homo sapiens UDP-GlcNAc:betaGal beta-1,3-N-acetylglucosaminyltransferase 1 (B3GNT1), mRNA.	The lipid bilayer surrounding any of the compartments of the Golgi apparatus [goid 139] [evidence IEA]; A compound membranous cytoplasmic organelle of eukaryotic cells, consisting of flattened, ribosome-free vesicles arranged in a more or less regular stack. The Golgi apparatus differs from the endoplasmic reticulum in often having slightly thicker membranes, appearing in sections as a characteri…	The chemical reactions and pathways resulting in the formation of poly-N-acetyllactosamine, a carbohydrate composed of N-acetyllactosamine repeats (Gal-beta-1,4-GlcNAc-beta-1,3)n [goid 30311] [pmid 98070745] [evidence NAS]	Catalysis of the reaction: UDP-N-acetyl-D-glucosamine + beta-D-galactosyl-1,4-N-acetyl-D-glucosaminyl-R = UDP + N-acetyl-beta-D-glucosaminyl-1,3-beta-D-galactosyl-1,4-N-acetyl-D-glucosaminyl-R [goid 8532] [pmid 98070745] [evidence NAS]; Catalysis of the transfer of a glycosyl group from one compound (donor) to another (acceptor) [goid 16757] [evidence IEA]	B3GN-T1; iGNT; B3GNT6; iGAT; BETA3GNTI	B3GN-T1; iGNT; iGAT; B3GNT6; BETA3GNTI
BANF1	ILMN_2179837	150767	4730.6	384.379	3119.4	550.572	1.51651	Homo sapiens	RefSeq	NM_003860.2	ILMN_13154	BANF1	NM_003860.2	NM_003860.2	8815	11038645	NM_003860.2	BANF1	NP_003851.1	ILMN_2179837	150767	S	737	GCTTCGGATGCCTTCGAGAGTGGTGCGACGCCTTCTTGTGATGCTCTCTG	11	+	65527778-65527819:65527820-65527827	11q13.1d	Homo sapiens barrier to autointegration factor 1 (BANF1), mRNA.	A membrane-bounded organelle of eukaryotic cells in which chromosomes are housed and replicated. In most cells, the nucleus contains all of the cell's chromosomes except the organellar chromosomes, and is the site of RNA synthesis and processing. In some species, or in specialized cell types, RNA metabolism or DNA replication may be absent [goid 5634] [evidence IEA]; A structure composed of a ver…	A change in state or activity of a cell or an organism (in terms of movement, secretion, enzyme production, gene expression, etc.) as a result of a stimulus from a virus [goid 9615] [pmid 9465049] [evidence TAS]; The molecular events that lead to the integration of a viral genome into the host genome [goid 19047] [pmid 16291214] [evidence EXP]; The set of processes involved in the start of virus …	Interacting selectively with DNA (deoxyribonucleic acid) [goid 3677] [evidence IEA]	BCRP1; MGC111161; D14S1460; BAF	BCRP1; MGC111161; D14S1460; BAF
BCYRN1	ILMN_1678757	5960411	1047.6	14.556	601.3	140.639	1.74223	Homo sapiens	RefSeq	NR_001568.1	ILMN_21987	BCYRN1	NR_001568.1	NR_001568.1	618	34850482	NR_001568.1	BCYRN1		ILMN_1678757	5960411	S	57	GGAGGATAGCTTGAGCCCAGGAGTTCGAGACCTGCCTGGGCAATATAGCG	2	+	47416014-47416063	2p21a	Homo sapiens brain cytoplasmic RNA 1 (non-protein coding) (BCYRN1), non-coding RNA.				BC200a; BC200	BC200a; BC200
BOLA2	ILMN_1659343	6370468	2807	152.597	1837.8	400.716	1.52737	Homo sapiens	RefSeq	NM_001031827.1	ILMN_4509	BOLA2	NM_001031827.1	NM_001031827.1	552900	73622129	NM_001031827.1	BOLA2	NP_001026997.1	ILMN_1659343	6370468	I	877	GTGAACGCGTGCCTAGCAGAAGAGCTCCCGCACATCCATGCCTTTGAACA	16	-	29464999-29465048	16p11.2d	Homo sapiens bolA homolog 2 (E. coli) (BOLA2), mRNA.				BOLA2A; My016	BOLA2A; My016
C19ORF10	ILMN_1787844	1030458	371	23.189	126.1	103.636	2.94211	Homo sapiens	RefSeq	NM_019107.3	ILMN_14819	C19ORF10	NM_019107.3	NM_019107.3	56005	54112408	NM_019107.3	C19orf10	NP_061980.1	ILMN_1787844	1030458	S	697	AAGTTTTCTACCTGGGCTGACGTTGCCTTGTCCGGAGGGGCTTGCAGGGT	19	-	4657861-4657910	19p13.3d	Homo sapiens chromosome 19 open reading frame 10 (C19orf10), mRNA.	The space external to the outermost structure of a cell. For cells without external protective or external encapsulating structures this refers to space outside of the plasma membrane. This term covers the host cell environment outside an intracellular parasite [goid 5576] [evidence IEA]; A complex system of membrane-bounded compartments located between endoplasmic reticulum (ER) and the Golgi co…	Any process that activates or increases the rate or extent of cell proliferation [goid 8284] [evidence IEA]	Interacting selectively with any protein or protein complex (a complex of two or more proteins that may include other nonprotein molecules) [goid 5515] [evidence IEA]; The function that stimulates a cell to grow or proliferate. Most growth factors have other actions besides the induction of cell growth or proliferation [goid 8083] [evidence IEA]	EUROIMAGE1875335; R33729_1; SF20; IL27; IL27w; IL25	EUROIMAGE1875335; R33729_1; SF20; IL27; IL27w; IL25
C19ORF56	ILMN_1757914	3800079	1394.9	204.603	681.1	303.969	2.04801	Homo sapiens	RefSeq	NM_016145.1	ILMN_20628	C19ORF56	NM_016145.2	NM_016145.2	51398	142359053	NM_016145.2	C19orf56	NP_057229.1	ILMN_1757914	3800079	S	745	CCCTGCCTGCTGCTGGGGGAGATGCTGTCCATGTTTCTAGGGGTATTCAT	19	-	12639931-12639980	19p13.13c	Homo sapiens chromosome 19 open reading frame 56 (C19orf56), mRNA.	Double layer of lipid molecules that encloses all cells, and, in eukaryotes, many organelles; may be a single or double lipid bilayer; also includes associated proteins [goid 16020] [evidence IEA]; Penetrating at least one phospholipid bilayer of a membrane. May also refer to the state of being buried in the bilayer with no exposure outside the bilayer. When used to describe a protein, indicates …			PTD008	PTD008
C19ORF60	ILMN_3188110	6760414	1022	37.921	655.4	162.66	1.55935	Homo sapiens	RefSeq	NM_001100419.1	ILMN_307554	C19ORF60	NM_001100419.1	NM_001100419.1	55049	154426265	NM_001100419.1	C19orf60	NP_001093889.1	ILMN_3188110	6760414	A	627	CCTTAGGTTTGATGCGGAATCTGCCGAGTGATGGCGGCTCCCCAGGGATG	19	+	18563960-18563990:18563991-18564009	19p13.11c	Homo sapiens chromosome 19 open reading frame 60 (C19orf60), transcript variant 2, mRNA.				FLJ20850; FLJ37391; FLJ30108; FLJ34606	FLJ20850; FLJ37391; FLJ30108; FLJ34606
CACYBP	ILMN_1726574	5890736	1039.5	140.693	594.7	125.739	1.74794	Homo sapiens	RefSeq	NM_014412.2	ILMN_27301	CACYBP	NM_014412.2	NM_014412.2	27101	55925645	NM_014412.2	CACYBP	NP_055227.1	ILMN_1726574	5890736	I	327	CGGGTAGGCGTCTGCGCTCGGTTTGAGGGCTCGGCGCGGGGTTTCCTGTT	1	+	173235841-173235890	1q25.1b	Homo sapiens calcyclin binding protein (CACYBP), transcript variant 1, mRNA.	A membrane-bounded organelle of eukaryotic cells in which chromosomes are housed and replicated. In most cells, the nucleus contains all of the cell's chromosomes except the organellar chromosomes, and is the site of RNA synthesis and processing. In some species, or in specialized cell types, RNA metabolism or DNA replication may be absent [goid 5634] [evidence IEA]; All of the contents of a cell…	The chemical reactions and pathways resulting in the breakdown of a protein or peptide by hydrolysis of its peptide bonds, initiated by the covalent attachment of a ubiquitin moiety, or multiple ubiquitin moieties, to the protein [goid 6511] [evidence IEA]	Interacting selectively with any protein or protein complex (a complex of two or more proteins that may include other nonprotein molecules) [goid 5515] [pmid 17353931] [evidence IPI]	PNAS-107; MGC87971; SIP; S100A6BP; GIG5; RP1-102G20.6	PNAS-107; MGC87971; SIP; S100A6BP; GIG5; RP1-102G20.6
CBX5	ILMN_1813028	7150685	975.9	43.706	595.2	3.997	1.63962	Homo sapiens	RefSeq	NM_012117.1	ILMN_25072	CBX5	NM_012117.1	NM_012117.1	23468	6912291	NM_012117.1	CBX5	NP_036249.1	ILMN_1813028	7150685	S	174	TCAGAGGATGAGGAGGAGTATGTTGTGGAGAAGGTGCTAGACAGGCGCGT	12	-	52937613-52937662	12q13.13f	Homo sapiens chromobox homolog 5 (HP1 alpha homolog, Drosophila) (CBX5), mRNA.	A multisubunit complex that is located at the centromeric region of DNA and provides an attachment point for the spindle microtubules [goid 776] [evidence IEA]; The ordered and organized complex of DNA and protein that forms the chromosome [goid 785] [evidence IEA]; A membrane-bounded organelle of eukaryotic cells in which chromosomes are housed and replicated. In most cells, the nucleus contains…	The formation or destruction of chromatin structures [goid 6333] [evidence IEA]; Any process that stops, prevents or reduces the frequency, rate or extent of transcription [goid 16481] [pmid 9636147] [evidence IDA]	Interacting selectively with chromatin, the network of fibers of DNA and protein that make up the chromosomes of the eukaryotic nucleus during interphase [goid 3682] [evidence IEA]; Interacting selectively with any protein or protein complex (a complex of two or more proteins that may include other nonprotein molecules) [goid 5515] [pmid 9636147] [evidence IPI]; Interacting selectively with any p…	HP1-ALPHA; HP1; HP1Hs-alpha	HP1Hs-alpha; HP1-ALPHA; HP1
CHRNA5	ILMN_2110751	6280731	1574.8	72.95	1024.5	138.447	1.53714	Homo sapiens	RefSeq	NM_000745.2	ILMN_168590	CHRNA5	NM_000745.2	NM_000745.2	1138	33589826	NM_000745.2	CHRNA5	NP_000736.2	ILMN_2110751	6280731	S	2050	GCTTGATATAATAATTACTTAATGTGGCCGGGCACGGTGGCTCACACCTG	15	+	76673137-76673186	15q25.1a	Homo sapiens cholinergic receptor, nicotinic, alpha 5 (CHRNA5), mRNA.	Penetrating at least one phospholipid bilayer of a membrane. May also refer to the state of being buried in the bilayer with no exposure outside the bilayer. When used to describe a protein, indicates that all or part of the peptide sequence is embedded in the membrane [goid 16021] [evidence IEA]; A specialized region of connection between two cells or between a cell and the extracellular matrix …	The directed movement of charged atoms or small charged molecules into, out of, within or between cells [goid 6811] [evidence IEA]; The directed movement of charged atoms or small charged molecules into, out of, within or between cells [goid 6811] [evidence IEA]; The cascade of processes by which a signal interacts with a receptor, causing a change in the level or activity of a second messenger o…	[goid 4889] [evidence IEA]; Catalysis of facilitated diffusion of an ion (by an energy-independent process) by passage through a transmembrane aqueous pore or channel without evidence for a carrier-mediated mechanism [goid 5216] [evidence IEA]; Catalysis of the transmembrane transfer of an ion by a channel that opens when a specific extracellular ligand has been bound by the channel complex or on…
CMTM3	ILMN_1705442	3890551	913.4	62.186	570.2	133.769	1.60189	Homo sapiens	RefSeq	NM_181555.1	ILMN_15189	CMTM3	NM_144601.2	NM_144601.2	123920	32130524	NM_144601.2	CMTM3	NP_653202.1	ILMN_1705442	3890551	A	1711	GCAGGTCTATGGGCCACTGCAGGAGATGAGACCAGCCTTCTGTGTTCACC	16	+	65204882-65204931	16q21e-q22.1a	Homo sapiens CKLF-like MARVEL transmembrane domain containing 3 (CMTM3), transcript variant 1, mRNA.	That part of a multicellular organism outside the cells proper, usually taken to be outside the plasma membranes, and occupied by fluid [goid 5615] [evidence IEA]; Double layer of lipid molecules that encloses all cells, and, in eukaryotes, many organelles; may be a single or double lipid bilayer; also includes associated proteins [goid 16020] [evidence IEA]; Penetrating at least one phospholipid…	The directed movement of a motile cell or organism, or the directed growth of a cell guided by a specific chemical concentration gradient. Movement may be towards a higher concentration (positive chemotaxis) or towards a lower concentration (negative chemotaxis) [goid 6935] [evidence IEA]	Functions to control the survival, growth, differentiation and effector function of tissues and cells [goid 5125] [evidence IEA]	BNAS2; CKLFSF3; FLJ31762; MGC51956	MGC51956; CKLFSF3; FLJ31762
COPS7A	ILMN_1758412	7320181	1010.8	133.869	587	162.632	1.72198	Homo sapiens	RefSeq	NM_016319.1	ILMN_13902	COPS7A	NM_016319.1	NM_016319.1	50813	7705329	NM_016319.1	COPS7A	NP_057403.1	ILMN_1758412	7320181	S	1621	GGCCCTGGCCATCTCGGGAAGCTTGATGGCAATCCTGGAAGGGTTTAATC	12	+	6711118-6711167	12p13.31d	Homo sapiens COP9 constitutive photomorphogenic homolog subunit 7A (Arabidopsis) (COPS7A), mRNA.	A membrane-bounded organelle of eukaryotic cells in which chromosomes are housed and replicated. In most cells, the nucleus contains all of the cell's chromosomes except the organellar chromosomes, and is the site of RNA synthesis and processing. In some species, or in specialized cell types, RNA metabolism or DNA replication may be absent [goid 5634] [evidence IEA]; All of the contents of a cell…			MGC110877	MGC110877
CSTF3	ILMN_1806951	1010367	208.7	27.02	114.4	7.19	1.8243	Homo sapiens	RefSeq	NM_001033506.1	ILMN_27049	CSTF3	NM_001033506.1	NM_001033506.1	1479	75709188	NM_001033506.1	CSTF3	NP_001028678.1	ILMN_1806951	1010367	I	309	GGATTACATTTCCTTCTCTATGGGTCCAATCACACTACTTGGTTCTGCAG	11	-	33163367-33163416	11p13d	Homo sapiens cleavage stimulation factor, 3' pre-RNA, subunit 3, 77kDa (CSTF3), transcript variant 3, mRNA.	The living contents of a cell; the matter contained within (but not including) the plasma membrane, usually taken to exclude large vacuoles and masses of secretory or ingested material. In eukaryotes it includes the nucleus and cytoplasm [goid 5622] [evidence IEA]; The living contents of a cell; the matter contained within (but not including) the plasma membrane, usually taken to exclude large va…	Any process involved in the conversion of one or more primary RNA transcripts into one or more mature RNA molecules [goid 6396] [evidence IEA]; The joining together of exons from one or more primary transcripts of nuclear messenger RNA (mRNA) and the excision of intron sequences, via a spliceosomal mechanism, so that mRNA consisting only of the joined exons is produced [goid 398] [pmid 12226669] …	Interacting selectively with an RNA molecule or a portion thereof [goid 3723] [pmid 1741396] [evidence TAS]; Interacting selectively with any protein or protein complex (a complex of two or more proteins that may include other nonprotein molecules) [goid 5515] [pmid 17353931] [evidence IPI]	MGC75122; MGC43001; MGC117398; CSTF-77	MGC75122; MGC43001; MGC117398; CSTF-77
DCTPP1	ILMN_1763129	7650435	1252.4	218.835	756.8	122.132	1.65486	Homo sapiens	RefSeq	NM_024096.1	ILMN_22486	DCTPP1	NM_024096.1	NM_024096.1	79077	13129099	NM_024096.1	DCTPP1	NP_077001.1	ILMN_1763129	7650435	S	846	AGGGGTGCCTCTGAGACCCATTCTCGTGTTTCCCTGTTGTACCTTTTGCC	16	-	30435243-30435292	16p11.2c	Homo sapiens dCTP pyrophosphatase 1 (DCTPP1), mRNA.				RS21C6; CDA03; MGC5627	RS21C6; CDA03; MGC5627
DCTPP1	ILMN_3242459	4210192	2684.4	315.23	1420.3	363.564	1.89002	Homo sapiens	RefSeq	NM_024096.1	ILMN_22486	DCTPP1	NM_024096.1	NM_024096.1	79077	13129099	NM_024096.1	DCTPP1	NP_077001.1	ILMN_3242459	4210192	S	964	TAGAGATTGAAGGCTGTAAGAGTCCAGATGGTGGAGCCAGGCTGTCTGGG	16	-	30435125-30435174	16p11.2c	Homo sapiens dCTP pyrophosphatase 1 (DCTPP1), mRNA.				RS21C6; CDA03; MGC5627	RS21C6; CDA03; MGC5627
E4F1	ILMN_1720287	3390068	609.4	14.223	368.1	58.723	1.65553	Homo sapiens	RefSeq	NM_004424.3	ILMN_23848	E4F1	NM_004424.3	NM_004424.3	1877	69885083	NM_004424.3	E4F1	NP_004415.2	ILMN_1720287	3390068	S	2479	CTGGTAGAGAAGATGGCACAGGATGGAGGCGCCCCAAGACGGACAGTGTA	16	+	2225650-2225699	16p13.3d	Homo sapiens E4F transcription factor 1 (E4F1), mRNA.	The living contents of a cell; the matter contained within (but not including) the plasma membrane, usually taken to exclude large vacuoles and masses of secretory or ingested material. In eukaryotes it includes the nucleus and cytoplasm [goid 5622] [evidence IEA]; A membrane-bounded organelle of eukaryotic cells in which chromosomes are housed and replicated. In most cells, the nucleus contains …	Any process that modulates the frequency, rate or extent of cell growth [goid 1558] [evidence IEA]; The process whereby new strands of DNA are synthesized. The template for replication can either be an existing DNA molecule or RNA [goid 6260] [evidence IEA]; The synthesis of either RNA on a template of DNA or DNA on a template of RNA [goid 6350] [evidence IEA]; Any process that modulates the freq…	The function of binding to a specific DNA sequence in order to modulate transcription. The transcription factor may or may not also interact selectively with a protein or macromolecular complex [goid 3700] [pmid 9121437] [evidence TAS]; The function of binding to a specific DNA sequence in order to modulate transcription. The transcription factor may or may not also interact selectively with a pr…	MGC99614; E4F	MGC99614; E4F
EIF4A1	ILMN_3251629	3400403	2447.1	9.536	1587.2	158.269	1.54177	Homo sapiens	RefSeq	NM_001416.2	ILMN_10718	EIF4A1	NM_001416.2	NM_001416.2	1973	111125008	NM_001416.2	EIF4A1	NP_001407.1	ILMN_3251629	3400403	S	1671	CAAATCTGGAGGGAGAACCCCTAAAACCCCTAAGTGAGGTTGCCCAGGGG	17	+	7422875-7422924	17p13.1d	Homo sapiens eukaryotic translation initiation factor 4A, isoform 1 (EIF4A1), mRNA.	That part of the cytoplasm that does not contain membranous or particulate subcellular components [goid 5829] [pmid 8449919] [evidence EXP]; That part of the cytoplasm that does not contain membranous or particulate subcellular components [goid 5829] [pmid 12588972] [evidence EXP]; The eukaryotic translation initiation factor 4F complex is composed of eIF4E, eIF4A and eIF4G; it is involved in the…	The chemical reactions and pathways resulting in the formation of a protein. This is a ribosome-mediated process in which the information in messenger RNA (mRNA) is used to specify the sequence of amino acids in the protein [goid 6412] [evidence IEA]	Functions in the initiation of ribosome-mediated translation of mRNA into a polypeptide [goid 3743] [evidence IEA]; Interacting selectively with a nucleotide, any compound consisting of a nucleoside that is esterified with (ortho)phosphate or an oligophosphate at any hydroxyl group on the ribose or deoxyribose moiety [goid 166] [evidence IEA]; Interacting selectively with a 7-methylguanosine (m7G…	DDX2A; EIF-4A; EIF4A	DDX2A; EIF-4A; EIF4A
ELOF1	ILMN_1723185	630709	518.2	13.078	284.5	64.016	1.82144	Homo sapiens	RefSeq	NM_032377.2	ILMN_2969	ELOF1	NM_032377.3	NM_032377.3	84337	85062625	NM_032377.3	ELOF1	NP_115753.1	ILMN_1723185	630709	S	692	GGCGGAATTGGGGGACTGTTTCCTGACATCCTGGACAAGGGAAGCCCACT	19	-	11664135-11664184	19p13.2a	Homo sapiens elongation factor 1 homolog (S. cerevisiae) (ELOF1), mRNA.	A membrane-bounded organelle of eukaryotic cells in which chromosomes are housed and replicated. In most cells, the nucleus contains all of the cell's chromosomes except the organellar chromosomes, and is the site of RNA synthesis and processing. In some species, or in specialized cell types, RNA metabolism or DNA replication may be absent [goid 5634] [evidence IEA]	The synthesis of either RNA on a template of DNA or DNA on a template of RNA [goid 6350] [evidence IEA]; Any process that modulates the frequency, rate or extent of DNA-dependent transcription [goid 6355] [evidence IEA]	Interacting selectively with zinc (Zn) ions [goid 8270] [evidence IEA]; Interacting selectively with any metal ion [goid 46872] [evidence IEA]	ELF1	MGC4549
EPHX1	ILMN_1701025	6900563	323.8	24.975	181.8	35.12	1.78108	Homo sapiens	RefSeq	NM_000120.2	ILMN_5212	EPHX1	NM_000120.2	NM_000120.2	2052	4557560	NM_000120.2	EPHX1	NP_000111.1	ILMN_1701025	6900563	S	1538	CTCCTATTCCTACATGGTTCGTGGGGGCCACTTTGCGGCCTTTGAGGAGC	1	+	224099566-224099615	1q42.12c	Homo sapiens epoxide hydrolase 1, microsomal (xenobiotic) (EPHX1), mRNA.	Any of the small, heterogeneous, artifactual, vesicular particles, 50-150 nm in diameter, that are formed when some eukaryotic cells are homogenized and that sediment on centrifugation at 100000 g [goid 5792] [evidence IEA]; Double layer of lipid molecules that encloses all cells, and, in eukaryotes, many organelles; may be a single or double lipid bilayer; also includes associated proteins [goid…	A change in state or activity of a cell or an organism (in terms of movement, secretion, enzyme production, gene expression, etc.) as a result of a toxin stimulus [goid 9636] [evidence IEA]; A change in state or activity of a cell or an organism (in terms of movement, secretion, enzyme production, gene expression, etc.) as a result of a toxin stimulus [goid 9636] [evidence IEA]; The chemical reac…	Catalysis of the reaction: an epoxide + H2O = a glycol [goid 4301] [evidence IEA]; Catalysis of the hydrolysis of various bonds, e.g. C-O, C-N, C-C, phosphoric anhydride bonds, etc. Hydrolase is the systematic name for any enzyme of EC class 3 [goid 16787] [evidence IEA]; Catalysis of the reaction: an epoxide + H2O = a glycol [goid 4301] [pmid 7516776] [evidence TAS]; Catalysis of the hydrolysis …	EPOX; MEH; EPHX	EPOX; MEH; EPHX
FABP7	ILMN_1745299	7040678	948.9	53.421	465.7	29.256	2.03758	Homo sapiens	RefSeq	NM_001446.3	ILMN_13498	FABP7	NM_001446.3	NM_001446.3	2173	36054052	NM_001446.3	FABP7	NP_001437.1	ILMN_1745299	7040678	S	275	AAAGAGGGGAAAGGGCAAGGATGGTGGAGGCTTTCTGTGCTACCTGGAAG	6	+	123100920-123100939:123100940-123100969	6q22.31c	Homo sapiens fatty acid binding protein 7, brain (FABP7), mRNA.	All of the contents of a cell excluding the plasma membrane and nucleus, but including other subcellular structures [goid 5737] [evidence IEA]	The directed movement of substances (such as macromolecules, small molecules, ions) into, out of, within or between cells, or within a multicellular organism [goid 6810] [evidence IEA]; The process whose specific outcome is the progression of nervous tissue over time, from its formation to its mature state [goid 7399] [pmid 9375786] [evidence TAS]; Any process that stops, prevents or reduces the …	Enables the directed movement of substances (such as macromolecules, small molecules, ions) into, out of, within or between cells [goid 5215] [evidence IEA]; Interacting selectively with a lipid [goid 8289] [pmid 9375786] [evidence TAS]	B-FABP; MRG; BLBP; DKFZp547J2313; FABPB	B-FABP; BLBP; MRG; DKFZp547J2313; FABPB
FAM32A	ILMN_3237241	3780440	667.2	48.5	370.1	106.446	1.80276	Homo sapiens	RefSeq	NM_014077.2	ILMN_3219	FAM32A	NM_014077.2	NM_014077.2	26017	142377168	NM_014077.2	FAM32A	NP_054796.1	ILMN_3237241	3780440	S	1229	TGCAGTCAAATGGGAGGGTCCAGGTGTCCGTGTTGGAGGGCTGGGATCTT	19	+	16163637-16163686	19p13.11f	Homo sapiens family with sequence similarity 32, member A (FAM32A), mRNA.	A small, dense body one or more of which are present in the nucleus of eukaryotic cells. It is rich in RNA and protein, is not bounded by a limiting membrane, and is not seen during mitosis. Its prime function is the transcription of the nucleolar DNA into 45S ribosomal-precursor RNA, the processing of this RNA into 5.8S, 18S, and 28S components of ribosomal RNA, and the association of these comp…	Any process specifically pertinent to the functioning of integrated living units: cells, tissues, organs, and organisms. A process is a collection of molecular events with a defined beginning and end [goid 8150] [evidence ND ]	Elemental activities, such as catalysis or binding, describing the actions of a gene product at the molecular level. A given gene product may exhibit one or more molecular functions [goid 3674] [evidence ND ]
H2AFY	ILMN_1746171	2360471	590.3	27.996	280.5	182.124	2.10446	Homo sapiens	RefSeq	NM_004893.2	ILMN_2037	H2AFY	NM_138609.2	NM_138609.2	9555	93141010	NM_138609.2	H2AFY	NP_613075.1	ILMN_1746171	2360471	A	1395	CCTACTGGGAGGTGGGACCCCTTTCATTTTCAGTTTTGCTCATCTAGGGA	5	-	134706940-134706989	5q31.1f	Homo sapiens H2A histone family, member Y (H2AFY), transcript variant 1, mRNA.	A complex comprised of DNA wound around a multisubunit core and associated proteins, which forms the primary packing unit of DNA into higher order structures [goid 786] [pmid 9714746] [evidence NAS]; A structure found in a female mammalian cell containing an unpaired X chromosome that has become densely heterochromatic, silenced and localized at the nuclear periphery [goid 1740] [pmid 11331621] […	The aggregation, arrangement and bonding together of a nucleosome, the beadlike structural units of eukaryotic chromatin composed of histones and DNA [goid 6334] [pmid 9714746] [evidence NAS]; Compensating for the two-fold variation in X:autosome chromosome ratios between sexes by a global activation or inactivation of all, or most of, genes on one or both of the X chromosomes [goid 7549] [pmid 1…	Interacting selectively with DNA (deoxyribonucleic acid) [goid 3677] [pmid 9714746] [evidence NAS]	H2A.y; H2A/y; H2AF12M; MACROH2A1.1; mH2A1; macroH2A1.2; H2AFJ	H2A.y; H2A/y; H2AF12M; MACROH2A1.1; mH2A1; macroH2A1.2; H2AFJ
HMGB1L1	ILMN_2211800	3990202	4320.2	120.887	2844.2	202.404	1.51895	Homo sapiens	RefSeq	NM_001008735.1	ILMN_22757	HMGB1L1	NM_001008735.1	NM_001008735.1	10357	56806672	NM_001008735.1	HMGB1L1	NP_001008735.1	ILMN_2211800	3990202	S	384	ACTGGGAGAGATGTGGAATAACACTGCTGCAGATGACAAGCAGCCTGGTG	20	-	56063650-56063699	20q13.31a	Homo sapiens high-mobility group box 1-like 1 (HMGB1L1), mRNA.				HMG1L7; dJ579F20.1	HMG1L7; dJ579F20.1
HTRA2	ILMN_1785574	6940209	145.7	8.847	75.4	15.032	1.93236	Homo sapiens	RefSeq	NM_145074.2	ILMN_12587	HTRA2	NM_145074.2	NM_145074.2	27429	73747818	NM_145074.2	HTRA2	NP_659540.1	ILMN_1785574	6940209	A	1466	AATCAGTGGGTCCCAGCGGCGCTACATTGGGGTGATGATGCTGACCCTGA	2	+	74612504-74612553	2p13.1b	Homo sapiens HtrA serine peptidase 2 (HTRA2), nuclear gene encoding mitochondrial protein, transcript variant 2, mRNA.	A membrane-bounded organelle of eukaryotic cells in which chromosomes are housed and replicated. In most cells, the nucleus contains all of the cell's chromosomes except the organellar chromosomes, and is the site of RNA synthesis and processing. In some species, or in specialized cell types, RNA metabolism or DNA replication may be absent [goid 5634] [pmid 10971580] [evidence TAS]; A semiautonom…	The hydrolysis of a peptide bond or bonds within a protein [goid 6508] [pmid 10873535] [evidence TAS]; A form of programmed cell death induced by external or internal signals that trigger the activity of proteolytic caspases, whose actions dismantle the cell and result in cell death. Apoptosis begins internally with condensation and subsequent fragmentation of the cell nucleus (blebbing) while th…	Catalysis of the hydrolysis of internal, alpha-peptide bonds in a polypeptide chain by a catalytic mechanism that involves a catalytic triad consisting of a serine nucleophile that is activated by a proton relay involving an acidic residue (e.g. aspartate or glutamate) and a basic residue (usually histidine) [goid 4252] [pmid 10873535] [evidence TAS]; Catalysis of the hydrolysis of a peptide bond…	PARK13; OMI; PRSS25	PARK13; OMI; PRSS25
ISG15	ILMN_2054019	2100196	377.7	2.365	242	4.019	1.56074	Homo sapiens	RefSeq	NM_005101.1	ILMN_6174	ISG15	NM_005101.1	NM_005101.1	9636	4826773	NM_005101.1	ISG15	NP_005092.1	ILMN_2054019	2100196	S	392	ACCTGAAGCAGCAAGTGAGCGGGCTGGAGGGTGTGCAGGACGACCTGTTC	1	+	939540-939589	1p36.33b	Homo sapiens ISG15 ubiquitin-like modifier (ISG15), mRNA.	The space external to the outermost structure of a cell. For cells without external protective or external encapsulating structures this refers to space outside of the plasma membrane. This term covers the host cell environment outside an intracellular parasite [goid 5576] [evidence IEA]; That part of a multicellular organism outside the cells proper, usually taken to be outside the plasma membra…	The covalent alteration of one or more amino acids occurring in proteins, peptides and nascent polypeptides (co-translational, post-translational modifications). Includes the modification of charged tRNAs that are destined to occur in a protein (pre-translation modification) [goid 6464] [evidence IEA]; The chemical reactions and pathways resulting in the breakdown of a protein or peptide by hydro…	Interacting selectively with any protein or protein complex (a complex of two or more proteins that may include other nonprotein molecules) [goid 5515] [evidence NAS]; Acting as an indicator or marker to facilitate recognition by other molecules in the cell. Recognition of the tag, which can be covalently attached to the target molecule, may result in modification, sequestration, transport or deg…	G1P2; UCRP; IFI15	G1P2; UCRP; IFI15
KIAA1524	ILMN_1728225	6280719	253.4	10.605	133.6	42.117	1.89671	Homo sapiens	RefSeq	NM_020890.1	ILMN_10299	KIAA1524	NM_020890.1	NM_020890.1	57650	24308238	NM_020890.1	KIAA1524	NP_065941.1	ILMN_1728225	6280719	S	2615	GGCTTCCTCCCTAGAGGTTCAAAAGGCACAATTAGAAGGTCGTTTGGAAG	3	-	109752807-109752856	3q13.13a	Homo sapiens KIAA1524 (KIAA1524), mRNA.	All of the contents of a cell excluding the plasma membrane and nucleus, but including other subcellular structures [goid 5737] [evidence IEA]; Double layer of lipid molecules that encloses all cells, and, in eukaryotes, many organelles; may be a single or double lipid bilayer; also includes associated proteins [goid 16020] [evidence IEA]; Penetrating at least one phospholipid bilayer of a membra…		Interacting selectively with any protein or protein complex (a complex of two or more proteins that may include other nonprotein molecules) [goid 5515] [pmid 17632056] [evidence IPI]	FLJ12850; MGC163436	FLJ12850; MGC163436
MARCH6	ILMN_1757106	780544	370.6	16.517	246.6	16.244	1.50284	Homo sapiens	RefSeq	NM_005885.2	ILMN_174083	MARCH6	NM_005885.2	NM_005885.2	10299	33589845	NM_005885.2	2006-03-01	NP_005876.2	ILMN_1757106	780544	S	4510	TTTTAAAAACATCGGTATCGGGAGCTGCGGTGGCTCCGGCCGGTTGTCCT	5	+	10435017-10435066	5p15.2c	Homo sapiens membrane-associated ring finger (C3HC4) 6 (MARCH6), mRNA.	The irregular network of unit membranes, visible only by electron microscopy, that occurs in the cytoplasm of many eukaryotic cells. The membranes form a complex meshwork of tubular channels, which are often expanded into slitlike cavities called cisternae. The ER takes two forms, rough (or granular), with ribosomes adhering to the outer surface, and smooth (with no ribosomes attached) [goid 5783…	The chemical reactions and pathways resulting in the breakdown of a protein or peptide by hydrolysis of its peptide bonds, initiated by the covalent attachment of a ubiquitin moiety, or multiple ubiquitin moieties, to the protein [goid 6511] [evidence IEA]	Interacting selectively with zinc (Zn) ions [goid 8270] [evidence IEA]; Catalysis of the ligation of two substances with concomitant breaking of a diphosphate linkage, usually in a nucleoside triphosphate. Ligase is the systematic name for any enzyme of EC class 6 [goid 16874] [evidence IEA]; Interacting selectively with any metal ion [goid 46872] [evidence IEA]	RNF176; MARCH-VI; TEB4; KIAA0597	RNF176; MARCH-VI; TEB4; KIAA0597
METTL11A	ILMN_2170515	7650379	388.8	88.592	165.7	102.408	2.34641	Homo sapiens	RefSeq	NM_014064.2	ILMN_17731	METTL11A	NM_014064.2	NM_014064.2	28989	56676398	NM_014064.2	METTL11A	NP_054783.2	ILMN_2170515	7650379	S	556	ACTTCACCCCGGAGCCGGACTCTTACGACGTGATCTGGATCCAGTGGGTG	9	+	131436353-131436402	9q34.11d	Homo sapiens methyltransferase like 11A (METTL11A), mRNA.			Interacting selectively with any protein or protein complex (a complex of two or more proteins that may include other nonprotein molecules) [goid 5515] [pmid 15231747] [evidence IPI]; Catalysis of the transfer of a methyl group to an acceptor molecule [goid 8168] [evidence IEA]; Catalysis of the transfer of a group, e.g. a methyl group, glycosyl group, acyl group, phosphorus-containing, or other …	AD-003	AD-003
MRPL2	ILMN_1763264	6420296	423.3	56.305	253.5	69.887	1.66982	Homo sapiens	RefSeq	NM_015950.3	ILMN_163428	MRPL2	NM_015950.3	NM_015950.3	51069	41872659	NM_015950.3	MRPL2	NP_057034.2	ILMN_1763264	6420296	S	876	TCATAACAAACGGGTCATTGGCAAGGCAGGTCGCAACCGCTGGCTGGGCA	6	-	43130105-43130154	6p21.1d	Homo sapiens mitochondrial ribosomal protein L2 (MRPL2), nuclear gene encoding mitochondrial protein, mRNA.	The living contents of a cell; the matter contained within (but not including) the plasma membrane, usually taken to exclude large vacuoles and masses of secretory or ingested material. In eukaryotes it includes the nucleus and cytoplasm [goid 5622] [evidence IEA]; All of the contents of a cell excluding the plasma membrane and nucleus, but including other subcellular structures [goid 5737] [pmid…	The chemical reactions and pathways resulting in the formation of a protein. This is a ribosome-mediated process in which the information in messenger RNA (mRNA) is used to specify the sequence of amino acids in the protein [goid 6412] [evidence IEA]	The action of a molecule that contributes to the structural integrity of the ribosome [goid 3735] [evidence IEA]	CGI-22; RPML14; MRP-L14	CGI-22; RPML14; MRP-L14
MRPL34	ILMN_1783681	5960114	772.9	84.341	348.8	119.549	2.21588	Homo sapiens	RefSeq	NM_023937.2	ILMN_5839	MRPL34	NM_023937.2	NM_023937.2	64981	22547132	NM_023937.2	MRPL34	NP_076426.1	ILMN_1783681	5960114	S	571	TATTTTTGCAGGGAGCTGGGGAGCAGGAACGCCTCGGACCTGAGTGCTCT	19	+	17278255-17278304	19p13.11e	Homo sapiens mitochondrial ribosomal protein L34 (MRPL34), nuclear gene encoding mitochondrial protein, mRNA.	The living contents of a cell; the matter contained within (but not including) the plasma membrane, usually taken to exclude large vacuoles and masses of secretory or ingested material. In eukaryotes it includes the nucleus and cytoplasm [goid 5622] [evidence IEA]; A semiautonomous, self replicating organelle that occurs in varying numbers, shapes, and sizes in the cytoplasm of virtually all euka…	The chemical reactions and pathways resulting in the formation of a protein. This is a ribosome-mediated process in which the information in messenger RNA (mRNA) is used to specify the sequence of amino acids in the protein [goid 6412] [pmid 11543634] [evidence NAS]	The action of a molecule that contributes to the structural integrity of the ribosome [goid 3735] [pmid 11543634] [evidence NAS]; Any substance involved in the initiation, activation, perpetuation, repression or termination of polypeptide synthesis at the ribosome [goid 45182] [pmid 11543634] [evidence NAS]	L34mt; MGC2633; MGC24974	L34mt; MGC2633; MGC24974
MRPL35	ILMN_2341952	2360243	1100.1	18.114	601.2	257.954	1.82984	Homo sapiens	RefSeq	NM_145644.1	ILMN_20736	MRPL35	NM_145644.1	NM_145644.1	51318	22035593	NM_145644.1	MRPL35	NP_663619.1	ILMN_2341952	2360243	A	372	GGTTTCTTCGACTTCATTGTGGCCTTTGGGTGAGGAGAAAGGCTGGCTAT	2	+	86287921-86287961:86291114-86291122	2p11.2f	Homo sapiens mitochondrial ribosomal protein L35 (MRPL35), nuclear gene encoding mitochondrial protein, transcript variant 2, mRNA.	A semiautonomous, self replicating organelle that occurs in varying numbers, shapes, and sizes in the cytoplasm of virtually all eukaryotic cells. It is notably the site of tissue respiration [goid 5739] [evidence IEA]; A ribosome found in the mitochondrion of a eukaryotic cell; contains a characteristic set of proteins distinct from those of cytosolic ribosomes [goid 5761] [pmid 11543634] [evide…	The chemical reactions and pathways resulting in the formation of a protein. This is a ribosome-mediated process in which the information in messenger RNA (mRNA) is used to specify the sequence of amino acids in the protein [goid 6412] [pmid 11543634] [evidence NAS]	The action of a molecule that contributes to the structural integrity of the ribosome [goid 3735] [pmid 11543634] [evidence NAS]; Any substance involved in the initiation, activation, perpetuation, repression or termination of polypeptide synthesis at the ribosome [goid 45182] [pmid 11543634] [evidence NAS]
MRPL43	ILMN_2258774	3060184	942.5	108.52	456.5	216.544	2.06462	Homo sapiens	RefSeq	NM_032112.2	ILMN_4156	MRPL43	NM_032112.2	NM_032112.2	84545	28872733	NM_032112.2	MRPL43	NP_115488.2	ILMN_2258774	3060184	I	688	ATGAAGAGCTGCCTGTTTCTTTCCAGTGCCTGCTTCTGGGGGCAGTGACC	10	-	102746305-102746354	10q24.31a	Homo sapiens mitochondrial ribosomal protein L43 (MRPL43), nuclear gene encoding mitochondrial protein, transcript variant 1, mRNA.	A semiautonomous, self replicating organelle that occurs in varying numbers, shapes, and sizes in the cytoplasm of virtually all eukaryotic cells. It is notably the site of tissue respiration [goid 5739] [evidence IEA]; A ribosome found in the mitochondrion of a eukaryotic cell; contains a characteristic set of proteins distinct from those of cytosolic ribosomes [goid 5761] [pmid 11543634] [evide…	The chemical reactions and pathways resulting in the formation of a protein. This is a ribosome-mediated process in which the information in messenger RNA (mRNA) is used to specify the sequence of amino acids in the protein [goid 6412] [pmid 11543634] [evidence NAS]	The action of a molecule that contributes to the structural integrity of the ribosome [goid 3735] [pmid 11543634] [evidence NAS]; Interacting selectively with any protein or protein complex (a complex of two or more proteins that may include other nonprotein molecules) [goid 5515] [pmid 17353931] [evidence IPI]; Any substance involved in the initiation, activation, perpetuation, repression or ter…	MGC48892; MGC17989; bMRP36a	MGC48892; MGC17989; bMRP36a
MRPL55	ILMN_2348090	7210725	602.4	90.139	392.1	41.585	1.53634	Homo sapiens	RefSeq	NM_181463.1	ILMN_30185	MRPL55	NM_181463.1	NM_181463.1	128308	31563361	NM_181463.1	MRPL55	NP_852128.1	ILMN_2348090	7210725	A	577	GCTCCAGTCGAGGAAGGAGTACGAGCAGGAGCTCAGTGATGACTTGCATG	1	-	226361124-226361173	1q42.13c	Homo sapiens mitochondrial ribosomal protein L55 (MRPL55), nuclear gene encoding mitochondrial protein, transcript variant 5, mRNA.	A semiautonomous, self replicating organelle that occurs in varying numbers, shapes, and sizes in the cytoplasm of virtually all eukaryotic cells. It is notably the site of tissue respiration [goid 5739] [evidence IEA]; The larger of the two subunits of a mitochondrial ribosome. Two sites on the ribosomal large subunit are involved in translation: the aminoacyl site (A site) and peptidyl site (P …	The chemical reactions and pathways resulting in the formation of a protein. This is a ribosome-mediated process in which the information in messenger RNA (mRNA) is used to specify the sequence of amino acids in the protein [goid 6412] [evidence ISS]	The action of a molecule that contributes to the structural integrity of the ribosome [goid 3735] [evidence ISS]	DKFZp686D1387; PRO19675; MGC61802; AAVG5835	DKFZp686D1387; PRO19675; MGC61802; AAVG5835
MRPS24	ILMN_1802553	2680767	1523.4	136.867	998.9	35.986	1.52508	Homo sapiens	RefSeq	NM_032014.1	ILMN_17184	MRPS24	NM_032014.2	NM_032014.2	64951	117940051	NM_032014.2	MRPS24	NP_114403.1	ILMN_1802553	2680767	S	372	GCTGGTTTTAAAGCGCCGGGGTAACCAGTTGGAGATCTGTGCCGTGGTCC	7	-	43906431-43906480	7p13e	Homo sapiens mitochondrial ribosomal protein S24 (MRPS24), nuclear gene encoding mitochondrial protein, mRNA.	A semiautonomous, self replicating organelle that occurs in varying numbers, shapes, and sizes in the cytoplasm of virtually all eukaryotic cells. It is notably the site of tissue respiration [goid 5739] [evidence IEA]; The larger of the two subunits of a mitochondrial ribosome. Two sites on the ribosomal large subunit are involved in translation: the aminoacyl site (A site) and peptidyl site (P …	The chemical reactions and pathways resulting in the formation of a protein. This is a ribosome-mediated process in which the information in messenger RNA (mRNA) is used to specify the sequence of amino acids in the protein [goid 6412] [evidence ISS]; Any process specifically pertinent to the functioning of integrated living units: cells, tissues, organs, and organisms. A process is a collection …	Elemental activities, such as catalysis or binding, describing the actions of a gene product at the molecular level. A given gene product may exhibit one or more molecular functions [goid 3674] [evidence ND ]; The action of a molecule that contributes to the structural integrity of the ribosome [goid 3735] [evidence ISS]	MRP-S24; HSPC335	MRP-S24; HSPC335
MRPS33	ILMN_1741264	5690328	1412.8	93.817	926.7	95.113	1.52455	Homo sapiens	RefSeq	NM_016071.2	ILMN_4243	MRPS33	NM_016071.2	NM_016071.2	51650	16950595	NM_016071.2	MRPS33	NP_057155.1	ILMN_1741264	5690328	A	304	CACACTTACGCTGAACTCATGCAGACGCTCCGATTTCTTGGACTCTACAG	7	-	140352804-140352804:140356688-140356736	7q34d	Homo sapiens mitochondrial ribosomal protein S33 (MRPS33), nuclear gene encoding mitochondrial protein, transcript variant 1, mRNA.	A semiautonomous, self replicating organelle that occurs in varying numbers, shapes, and sizes in the cytoplasm of virtually all eukaryotic cells. It is notably the site of tissue respiration [goid 5739] [evidence IEA]; The smaller of the two subunits of a mitochondrial ribosome [goid 5763] [pmid 11279123] [evidence NAS]; An intracellular organelle, about 200 A in diameter, consisting of RNA and …	The chemical reactions and pathways resulting in the formation of a protein. This is a ribosome-mediated process in which the information in messenger RNA (mRNA) is used to specify the sequence of amino acids in the protein [goid 6412] [pmid 11279123] [evidence NAS]	The action of a molecule that contributes to the structural integrity of the ribosome [goid 3735] [pmid 11279123] [evidence NAS]	FLJ21123; CGI-139; PTD003; MRP-S33	FLJ21123; CGI-139; PTD003; MRP-S33
NDUFA1	ILMN_1784286	4590521	5641	85.989	3281.1	567.925	1.71924	Homo sapiens	RefSeq	NM_004541.2	ILMN_24450	NDUFA1	NM_004541.2	NM_004541.2	4694	13699820	NM_004541.2	NDUFA1	NP_004532.1	ILMN_1784286	4590521	S	154	GATTCTCCCCGGACTCTCCGTCATGGGCGTGTGCTTGTTGATTCCAGGAC	X	+	118889915-118889964	Xq24c	Homo sapiens NADH dehydrogenase (ubiquinone) 1 alpha subcomplex, 1, 7.5kDa (NDUFA1), nuclear gene encoding mitochondrial protein, mRNA.	A semiautonomous, self replicating organelle that occurs in varying numbers, shapes, and sizes in the cytoplasm of virtually all eukaryotic cells. It is notably the site of tissue respiration [goid 5739] [pmid 16729965] [evidence IDA]; A protein complex located in the mitochondrial inner membrane that forms part of the mitochondrial respiratory chain. It contains about 25 different polypeptide su…	The transfer of electrons from NADH to ubiquinone that occurs during oxidative phosphorylation, mediated by the multisubunit enzyme known as complex I [goid 6120] [pmid 9878551] [evidence NAS]; The directed movement of substances (such as macromolecules, small molecules, ions) into, out of, within or between cells, or within a multicellular organism [goid 6810] [evidence IEA]; A process whereby a…	Catalysis of the reaction: NADH + H+ + ubiquinone = NAD+ + ubiquinol [goid 8137] [pmid 9878551] [evidence NAS]	ZNF183; MWFE; CI-MWFE	ZNF183; MWFE; CI-MWFE
NDUFA3	ILMN_1784641	50240	3394.8	100.339	2112.3	0.191	1.60716	Homo sapiens	RefSeq	NM_004542.1	ILMN_6292	NDUFA3	NM_004542.2	NM_004542.2	4696	142351904	NM_004542.2	NDUFA3	NP_004533.1	ILMN_1784641	50240	S	19	GAGACAAAGATGGCTGCGAGAGTCGGCGCCTTCCTCAAGAATGCCTGGGA	19	+	59297990-59297998:59297999-59298008:59298234-59298264	19q13.42a	Homo sapiens NADH dehydrogenase (ubiquinone) 1 alpha subcomplex, 3, 9kDa (NDUFA3), mRNA.	A semiautonomous, self replicating organelle that occurs in varying numbers, shapes, and sizes in the cytoplasm of virtually all eukaryotic cells. It is notably the site of tissue respiration [goid 5739] [evidence IEA]; A protein complex located in the mitochondrial inner membrane that forms part of the mitochondrial respiratory chain. It contains about 25 different polypeptide subunits, includin…	The transfer of electrons from NADH to ubiquinone that occurs during oxidative phosphorylation, mediated by the multisubunit enzyme known as complex I [goid 6120] [pmid 9878551] [evidence NAS]; The directed movement of substances (such as macromolecules, small molecules, ions) into, out of, within or between cells, or within a multicellular organism [goid 6810] [evidence IEA]; A process whereby a…	Catalysis of the reaction: NADH + H+ + ubiquinone = NAD+ + ubiquinol [goid 8137] [pmid 9878551] [evidence NAS]	B9	B9
NLE1	ILMN_2404454	130671	163.4	17.445	84.4	0.118	1.93602	Homo sapiens	RefSeq	NM_018096.3	ILMN_20996	NLE1	NM_018096.3	NM_018096.3	54475	62234460	NM_018096.3	NLE1	NP_060566.2	ILMN_2404454	130671	A	2351	GCTCTGAGCAGAAGTGGGTATTGTTGATACAGAGGAAGTTCTTTGCCACG	17	-	33458541-33458590	17q12a	Homo sapiens notchless homolog 1 (Drosophila) (NLE1), transcript variant 1, mRNA.	A membrane-bounded organelle of eukaryotic cells in which chromosomes are housed and replicated. In most cells, the nucleus contains all of the cell's chromosomes except the organellar chromosomes, and is the site of RNA synthesis and processing. In some species, or in specialized cell types, RNA metabolism or DNA replication may be absent [goid 5634] [evidence IEA]			Nle; FLJ10458	Nle; FLJ10458
ODZ3	ILMN_2336094	7050066	609.4	33.097	364.4	96.103	1.67234	Homo sapiens	RefSeq	NM_001080477.1	ILMN_179907	ODZ3	NM_001080477.1	NM_001080477.1	55714	122937399	NM_001080477.1	ODZ3	NP_001073946.1	ILMN_2336094	7050066	A	8406	GGCCTCGACCTGTTGCGCTGGGCCGTCTGTTCCTTCTAGGCACTGTATTT	4	+	183721225-183721274	4q35.1b	Homo sapiens odz, odd Oz/ten-m homolog 3 (Drosophila) (ODZ3), mRNA.	Double layer of lipid molecules that encloses all cells, and, in eukaryotes, many organelles; may be a single or double lipid bilayer; also includes associated proteins [goid 16020] [evidence IEA]; Penetrating at least one phospholipid bilayer of a membrane. May also refer to the state of being buried in the bilayer with no exposure outside the bilayer. When used to describe a protein, indicates …	The cascade of processes by which a signal interacts with a receptor, causing a change in the level or activity of a second messenger or other downstream target, and ultimately effecting a change in the functioning of the cell [goid 7165] [evidence IEA]		FLJ10886; FLJ10474; KIAA1455; Ten-m3	FLJ10886; FLJ10474; KIAA1455; Ten-m3
PAXIP1	ILMN_1680193	3830372	444.2	107.654	232.6	56.546	1.90972	Homo sapiens	RefSeq	NM_007349.2	ILMN_1633	PAXIP1	NM_007349.3	NM_007349.3	22976	93141032	NM_007349.3	PAXIP1	NP_031375.3	ILMN_1680193	3830372	S	3331	CCTTCACATGCTCTTGTTTTCCAGCTGCTTTCCTGGGGGATCAGACTGTG	7	-	154735731-154735780	7q36.2c	Homo sapiens PAX interacting (with transcription-activation domain) protein 1 (PAXIP1), mRNA.	The living contents of a cell; the matter contained within (but not including) the plasma membrane, usually taken to exclude large vacuoles and masses of secretory or ingested material. In eukaryotes it includes the nucleus and cytoplasm [goid 5622] [evidence IEA]; A membrane-bounded organelle of eukaryotic cells in which chromosomes are housed and replicated. In most cells, the nucleus contains …		Interacting selectively with any protein or protein complex (a complex of two or more proteins that may include other nonprotein molecules) [goid 5515] [evidence IEA]	TNRC2; PACIP1; CAGF29; PAXIP1L; CAGF28; PTIP; FLJ41049	TNRC2; PACIP1; CAGF29; PAXIP1L; CAGF28; PTIP; FLJ41049
PDCD10	ILMN_1766024	6420324	1625.3	32.015	1023.8	109.71	1.58752	Homo sapiens	RefSeq	NM_145860.1	ILMN_26567	PDCD10	NM_145859.1	NM_145859.1	11235	22538791	NM_145859.1	PDCD10	NP_665858.1	ILMN_1766024	6420324	A	975	CAGTCCCTCCTGAAGGGATCTAATCCAGGATGTTGAATGGGATTATTGCC	3	-	168884651-168884700	3q26.1f	Homo sapiens programmed cell death 10 (PDCD10), transcript variant 2, mRNA.		A form of programmed cell death induced by external or internal signals that trigger the activity of proteolytic caspases, whose actions dismantle the cell and result in cell death. Apoptosis begins internally with condensation and subsequent fragmentation of the cell nucleus (blebbing) while the plasma membrane remains intact. Other characteristics of apoptosis include DNA fragmentation and the …	Interacting selectively with any protein or protein complex (a complex of two or more proteins that may include other nonprotein molecules) [goid 5515] [pmid 17657516] [evidence IPI]; Interacting selectively with any protein or protein complex (a complex of two or more proteins that may include other nonprotein molecules) [goid 5515] [pmid 17353931] [evidence IPI]	TFAR15; MGC24477; CCM3; MGC1212	TFAR15; MGC24477; CCM3; MGC1212
PLEKHO1	ILMN_1694213	3450280	499.5	21.395	273.9	80.19	1.82366	Homo sapiens	RefSeq	NM_016274.3	ILMN_23081	PLEKHO1	NM_016274.4	NM_016274.4	51177	141801931	NM_016274.4	PLEKHO1	NP_057358.2	ILMN_1694213	3450280	S	1482	AGTCAGTACCGGAAGAGCCTGATGTGAGGGCAGGGTGGGGTCTGGAACTT	1	+	148398316-148398342:148398343-148398365	1q21.2a	Homo sapiens pleckstrin homology domain containing, family O member 1 (PLEKHO1), mRNA.	A membrane-bounded organelle of eukaryotic cells in which chromosomes are housed and replicated. In most cells, the nucleus contains all of the cell's chromosomes except the organellar chromosomes, and is the site of RNA synthesis and processing. In some species, or in specialized cell types, RNA metabolism or DNA replication may be absent [goid 5634] [evidence IEA]; All of the contents of a cell…	Any process that stops, prevents or reduces the rate or extent of progression through the cell cycle [goid 45786] [evidence IEA]		CKIP-1; OC120; RP11-458I7.3	CKIP-1; OC120; RP11-458I7.3
PLIN5	ILMN_2209993	1940402	318.6	80.874	120.2	98.451	2.65058	Homo sapiens	RefSeq	NM_001013706.2	ILMN_28899	PLIN5	NM_001013706.2	NM_001013706.2	440503	116292171	NM_001013706.2	PLIN5	NP_001013728.2	ILMN_2209993	1940402	S	2145	CACCTGTTATCACAGCACTTTGGGAGGCCAAGGTGGGAGGACTGCTTGAG	19	-	4522790-4522839	19p13.3d	Homo sapiens perilipin 5 (PLIN5), mRNA.
POSTN	ILMN_2196328	510246	162	1.199	50.8	32.691	3.18898	Homo sapiens	RefSeq	NM_006475.1	ILMN_7238	POSTN	NM_006475.1	NM_006475.1	10631	5453833	NM_006475.1	POSTN	NP_006466.1	ILMN_2196328	510246	S	2837	TCAAATCGAAGAGTTGTGAACTGTTATCCCATTGAAAAGACCGAGCCTTG	13	-	37035105-37035154	13q13.3c	Homo sapiens periostin, osteoblast specific factor (POSTN), mRNA.	The space external to the outermost structure of a cell. For cells without external protective or external encapsulating structures this refers to space outside of the plasma membrane. This term covers the host cell environment outside an intracellular parasite [goid 5576] [evidence IEA]; A layer consisting mainly of proteins (especially collagen) and glycosaminoglycans (mostly as proteoglycans) …	The process whose specific outcome is the progression of the skeleton over time, from its formation to the mature structure. The skeleton is the bony framework of the body in vertebrates (endoskeleton) or the hard outer envelope of insects (exoskeleton or dermoskeleton) [goid 1501] [pmid 8363580] [evidence TAS]; The attachment of a cell, either to another cell or to an underlying substrate such a…	Interacting selectively with any protein or protein complex (a complex of two or more proteins that may include other nonprotein molecules) [goid 5515] [evidence IEA]; Interacting selectively with heparin, any member of a group of glycosaminoglycans found mainly as an intracellular component of mast cells and which consist predominantly of alternating alpha1-4-linked D-galactose and N-acetyl-D-gl…	MGC119511; periostin; RP11-412K4.1; PN; PDLPOSTN; OSF-2; MGC119510	MGC119511; periostin; RP11-412K4.1; PN; PDLPOSTN; OSF-2; MGC119510
PPP1R12B	ILMN_1756289	2000014	247.7	35.255	136.1	37.029	1.81999	Homo sapiens	RefSeq	NM_032103.1	ILMN_10582	PPP1R12B	NM_032103.1	NM_032103.1	4660	14195596	NM_032103.1	PPP1R12B	NP_115286.1	ILMN_1756289	2000014	A	1307	GGAGAAACGGGAGAGGCGAGCCTTGGAGCGCAAAATGTCAGAAATGGAGG	1	+	200803573-200803582:200804898-200804937	1q32.1d	Homo sapiens protein phosphatase 1, regulatory (inhibitor) subunit 12B (PPP1R12B), transcript variant 3, mRNA.	All of the contents of a cell excluding the plasma membrane and nucleus, but including other subcellular structures [goid 5737] [evidence IEA]	Any process that modulates the frequency, rate or extent of muscle contraction [goid 6937] [pmid 9570949] [evidence TAS]; The cascade of processes by which a signal interacts with a receptor, causing a change in the level or activity of a second messenger or other downstream target, and ultimately effecting a change in the functioning of the cell [goid 7165] [pmid 9570949] [evidence TAS]	Increases the activity of an enzyme [goid 8047] [pmid 9570949] [evidence TAS]	MGC131980; MYPT2; MGC87886	MGC131980; MYPT2; MGC87886
PRDM14	ILMN_1815120	770634	560.6	20.364	229.6	131.491	2.44164	Homo sapiens	RefSeq	NM_024504.2	ILMN_21886	PRDM14	NM_024504.2	NM_024504.2	63978	41349468	NM_024504.2	PRDM14	NP_078780.1	ILMN_1815120	770634	S	1689	AGAGGTTCACAGCCTCCAGCATACTCCGCACACACATCAGGCAGCACTCC	8	-	71127045-71127093:71130089-71130089	8q13.3a	Homo sapiens PR domain containing 14 (PRDM14), mRNA.	The living contents of a cell; the matter contained within (but not including) the plasma membrane, usually taken to exclude large vacuoles and masses of secretory or ingested material. In eukaryotes it includes the nucleus and cytoplasm [goid 5622] [evidence IEA]; A membrane-bounded organelle of eukaryotic cells in which chromosomes are housed and replicated. In most cells, the nucleus contains …	The synthesis of either RNA on a template of DNA or DNA on a template of RNA [goid 6350] [evidence IEA]; Any process that modulates the frequency, rate or extent of DNA-dependent transcription [goid 6355] [evidence IEA]	Interacting selectively with DNA (deoxyribonucleic acid) [goid 3677] [evidence IEA]; Interacting selectively with zinc (Zn) ions [goid 8270] [evidence IEA]; Interacting selectively with any metal ion [goid 46872] [evidence IEA]	MGC59730; PFM11	MGC59730; PFM11
PRICKLE4	ILMN_1695868	730114	2375.6	304.731	1078.9	343.479	2.20187	Homo sapiens	RefSeq	NM_013397.3	ILMN_26704	PRICKLE4	NM_013397.4	NM_013397.4	29964	118722346	NM_013397.4	PRICKLE4	NP_037529.3	ILMN_1695868	730114	S	2175	GGCACCTCAGCCAGGGGTGTAGCCAAGTAGACAAATGGAATCCTGTGCTG	6	+	41865023-41865052:41865284-41865303	6p21.1f	Homo sapiens prickle homolog 4 (Drosophila) (PRICKLE4), mRNA.			Interacting selectively with zinc (Zn) ions [goid 8270] [evidence IEA]; Interacting selectively with any metal ion [goid 46872] [evidence IEA]	OEBT; MGC120398; OBTP; C6orf49	OEBT; OBTP
PRMT5	ILMN_1811955	5700520	629.3	5.196	413.4	12.529	1.52225	Homo sapiens	RefSeq	NM_006109.2	ILMN_41646	PRMT5	NM_006109.3	NM_006109.3	10419	88900510	NM_006109.3	PRMT5	NP_006100.2	ILMN_1811955	5700520	S	2172	TTGCAGGGCTCAAGCCACCAATCTATGAAGACCTCAGGCCAGGGGGTGAG	14	-	23389896-23389945	14q11.2f	Homo sapiens protein arginine methyltransferase 5 (PRMT5), transcript variant 1, mRNA.	A membrane-bounded organelle of eukaryotic cells in which chromosomes are housed and replicated. In most cells, the nucleus contains all of the cell's chromosomes except the organellar chromosomes, and is the site of RNA synthesis and processing. In some species, or in specialized cell types, RNA metabolism or DNA replication may be absent [goid 5634] [evidence IEA]; All of the contents of a cell…	The formation and assembly from one or more snRNA and multiple protein components of a ribonucleoprotein complex that in involved in formation of the spliceosome [goid 387] [pmid 15130578] [evidence EXP]; The synthesis of either RNA on a template of DNA or DNA on a template of RNA [goid 6350] [evidence IEA]; Any process that modulates the frequency, rate or extent of DNA-dependent transcription […	Catalysis of the transfer of a methyl group to an acceptor molecule [goid 8168] [pmid 15369763] [evidence IDA]; Catalysis of the reaction: S-adenosyl-L-methionine + histone-arginine = S-adenosyl-L-homocysteine + histone-N-methyl-arginine [goid 8469] [evidence IEA]; Catalysis of the transfer of a group, e.g. a methyl group, glycosyl group, acyl group, phosphorus-containing, or other groups, from o…	SKB1; HRMT1L5; IBP72; SKB1Hs; JBP1	SKB1; HRMT1L5; IBP72; SKB1Hs; JBP1
RAB13	ILMN_1788180	4390487	351	77.614	123	109.044	2.85366	Homo sapiens	RefSeq	NM_002870.2	ILMN_26464	RAB13	NM_002870.2	NM_002870.2	5872	34850075	NM_002870.2	RAB13	NP_002861.1	ILMN_1788180	4390487	S	769	GAGCAGGGGAGAAATAGCAGAGGGGCTTGGAGGGTCACATAGGTAGATGG	1	-	153954462-153954511	1q21.3d	Homo sapiens RAB13, member RAS oncogene family (RAB13), mRNA.	The living contents of a cell; the matter contained within (but not including) the plasma membrane, usually taken to exclude large vacuoles and masses of secretory or ingested material. In eukaryotes it includes the nucleus and cytoplasm [goid 5622] [evidence IEA]; A compound membranous cytoplasmic organelle of eukaryotic cells, consisting of flattened, ribosome-free vesicles arranged in a more o…	Any process that modulates the frequency, rate or extent of DNA-dependent transcription [goid 6355] [evidence IEA]; Any series of molecular signals in which a small monomeric GTPase relays one or more of the signals [goid 7264] [evidence IEA]; The directed movement of proteins into, out of, within or between cells [goid 15031] [evidence IEA]; Any process that modulates the frequency, rate or exte…	Interacting selectively with a nucleotide, any compound consisting of a nucleoside that is esterified with (ortho)phosphate or an oligophosphate at any hydroxyl group on the ribose or deoxyribose moiety [goid 166] [evidence IEA]; Interacting selectively with ATP, adenosine 5'-triphosphate, a universally important coenzyme and enzyme regulator [goid 5524] [evidence IEA]; Interacting selectively wi…	GIG4	GIG4
RABEPK	ILMN_1741957	460519	2094.2	162.47	1284.9	261.836	1.62985	Homo sapiens	RefSeq	NM_005833.2	ILMN_4050	RABEPK	NM_005833.2	NM_005833.2	10244	33695108	NM_005833.2	RABEPK	NP_005824.2	ILMN_1741957	460519	S	1155	CACATGAGGAAAGCCAGACTGCTACACTGCTCTGTTTGGTGTTTGGTGGG	9	+	127035977-127036026	9q33.3a	Homo sapiens Rab9 effector protein with kelch motifs (RABEPK), mRNA.	All of the contents of a cell excluding the plasma membrane and nucleus, but including other subcellular structures [goid 5737] [evidence IEA]; A membrane-bounded organelle that carries materials newly ingested by endocytosis. It passes many of the materials to lysosomes for degradation [goid 5768] [pmid 9230071] [evidence TAS]; The lipid bilayer surrounding an endosome [goid 10008] [evidence IEA…	The uptake of external materials by cells, utilizing receptors to ensure specificity of transport. A specific receptor on the cell surface binds tightly to the extracellular macromolecule (the ligand) that it recognizes; the plasma-membrane region containing the receptor-ligand complex then undergoes endocytosis, forming a transport vesicle containing the receptor-ligand complex and excluding mos…		bA65N13.1; DKFZp686P1077; p40; RAB9P40	bA65N13.1; DKFZp686P1077; p40; RAB9P40
RHBDL2	ILMN_2053538	6200286	680.4	31.093	447	52.43	1.52215	Homo sapiens	RefSeq	NM_017821.3	ILMN_20003	RHBDL2	NM_017821.3	NM_017821.3	54933	54144653	NM_017821.3	RHBDL2	NP_060291.2	ILMN_2053538	6200286	S	1435	GCTGAGGCGGGTGAAATCACCTGAGGTCATGAGTTCAAGACCAGCCTGAC	1	-	39351831-39351880	1p34.3a	Homo sapiens rhomboid, veinlet-like 2 (Drosophila) (RHBDL2), mRNA.	Double layer of lipid molecules that encloses all cells, and, in eukaryotes, many organelles; may be a single or double lipid bilayer; also includes associated proteins [goid 16020] [evidence IEA]; Penetrating at least one phospholipid bilayer of a membrane. May also refer to the state of being buried in the bilayer with no exposure outside the bilayer. When used to describe a protein, indicates …	The cascade of processes by which a signal interacts with a receptor, causing a change in the level or activity of a second messenger or other downstream target, and ultimately effecting a change in the functioning of the cell [goid 7165] [evidence IEA]	Catalysis of the hydrolysis of internal, alpha-peptide bonds in a polypeptide chain by a catalytic mechanism that involves a catalytic triad consisting of a serine nucleophile that is activated by a proton relay involving an acidic residue (e.g. aspartate or glutamate) and a basic residue (usually histidine) [goid 4252] [evidence IEA]; Catalysis of the hydrolysis of a peptide bond. A peptide bond…	RRP2; MGC16997	RRP2; MGC16997
RN5S9	ILMN_3234762	2570220	807.4	289.955	350.8	151.376	2.3016	Homo sapiens	RefSeq	NR_023371.1	ILMN_363575	RN5S9	NR_023371.1	NR_023371.1	100169760	189571622	NR_023371.1	RN5S9		ILMN_3234762	2570220	S	37	GTCTGATCTCGGAAGCTAAGCAGGGTCGGGCCTGGTTAGTACTTGGACGG	1	-	228763927-228763976		Homo sapiens RNA, 5S ribosomal 9 (RN5S9), ribosomal RNA.
RNU1-5	ILMN_3236653	2970482	308	55.225	166	8.352	1.85542	Homo sapiens	RefSeq	NR_004400.1	ILMN_353221	RNU1-5	NR_004400.1	NR_004400.1	26863	161087020	NR_004400.1	RNU1-5		ILMN_3236653	2970482	S	79	GTGCTGACCCCTGCGATTTCCCCAAATGTGGGAAACTCGACTGCATAATT	1	-	149224093-149224142		Homo sapiens RNA, U1 small nuclear 5 (RNU1-5), small nuclear RNA.				HSD4	HSD4
RNU1A3	ILMN_3245678	7330681	339.9	5.19	133.7	111.963	2.54226	Homo sapiens	RefSeq	NR_004430.1	ILMN_343384	RNU1A3	NR_004430.1	NR_004430.1	26871	161353472	NR_004430.1	RNU1A3		ILMN_3245678	7330681	S	4	CTTACCTGGCAGGGGAGATACCATGATCACGAAGGTGGTTTTCCCAGGGC	1	-	16840727-16840776		Homo sapiens RNA, U1A3 small nuclear (RNU1A3), small nuclear RNA.				HSD1; U1A1	HSD1; U1A1
RNU1F1	ILMN_3240220	5670753	161.2	19.758	63.1	24.743	2.55468	Homo sapiens	RefSeq	NR_004402.1	ILMN_333849	RNU1F1	NR_004402.1	NR_004402.1	26866	161087022	NR_004402.1	RNU1F1		ILMN_3240220	5670753	S	3	ACTTACCTGGCAGGGGAGATACCATGATCACGAAGGTGGTTTTCCCAGGG	14	-	35025543-35025592		Homo sapiens RNA, U1F1 small nuclear (RNU1F1), small nuclear RNA.				U1F; HSD7	U1F; HSD7
RNU1G2	ILMN_3244646	2360091	232.5	61.253	100.1	17.582	2.32268	Homo sapiens	RefSeq	NR_004426.1	ILMN_342067	RNU1G2	NR_004426.1	NR_004426.1	26864	161333874	NR_004426.1	RNU1G2		ILMN_3244646	2360091	S	78	TGTGCTGCCCCTGCGATTTCCCCAAATGTGGGAAACTCGACTGCATAATT	1	-	145969306-145969355		Homo sapiens RNA, U1G2 small nuclear (RNU1G2), small nuclear RNA.				U1D2; U1B2; HSD5	U1D2; U1B2; HSD5
RNY1	ILMN_3237623	1010450	622.5	104.924	230.8	150.291	2.69714	Homo sapiens	RefSeq	NR_004391.1	ILMN_352461	RNY1	NR_004391.1	NR_004391.1	6084	161087011	NR_004391.1	RNY1		ILMN_3237623	1010450	S	34	ATTGTTCACAGTCAGTTACAGATCGAACTCCTTGTTCTACTCTTTCCCCC	7	-	148684257-148684306		Homo sapiens RNA, Ro-associated Y1 (RNY1), small cytoplasmic RNA.				Y1; HY1	Y1; HY1
RPL36	ILMN_1771462	3290446	166.6	29.494	77.8	0.985	2.14139	Homo sapiens	RefSeq	NM_015414.2	ILMN_139372	RPL36	NM_015414.2	NM_015414.2	25873	16117793	NM_015414.2	RPL36	NP_056229.2	ILMN_1771462	3290446	I	67	TGAAGGAGCCGGGACGCGGGGCTCTGGGCCTCGGGAACTGAGCCGGTACT	19	+	5641433-5641482	19p13.3b	Homo sapiens ribosomal protein L36 (RPL36), transcript variant 2, mRNA.	The living contents of a cell; the matter contained within (but not including) the plasma membrane, usually taken to exclude large vacuoles and masses of secretory or ingested material. In eukaryotes it includes the nucleus and cytoplasm [goid 5622] [evidence IEA]; A small, dense body one or more of which are present in the nucleus of eukaryotic cells. It is rich in RNA and protein, is not bounde…	The successive addition of amino acid residues to a nascent polypeptide chain during protein biosynthesis [goid 6414] [pmid 15189156] [evidence EXP]	The action of a molecule that contributes to the structural integrity of the ribosome [goid 3735] [evidence NAS]; Interacting selectively with any protein or protein complex (a complex of two or more proteins that may include other nonprotein molecules) [goid 5515] [pmid 17353931] [evidence IPI]	DKFZP566B023	DKFZP566B023
RPL36AL	ILMN_2189936	3170184	11144.8	1774.5	6502.2	139.711	1.714	Homo sapiens	RefSeq	NM_001001.3	ILMN_3058	RPL36AL	NM_001001.3	NM_001001.3	6166	34335143	NM_001001.3	RPL36AL	NP_000992.1	ILMN_2189936	3170184	S	31	CGAGAGCTGCGAAGGGCCAGGTGTCGGGCGCTGTTTCTCGTTTTCATCAT	14	-	50085848-50085858:50087280-50087318	14q22.1a	Homo sapiens ribosomal protein L36a-like (RPL36AL), mRNA.	The living contents of a cell; the matter contained within (but not including) the plasma membrane, usually taken to exclude large vacuoles and masses of secretory or ingested material. In eukaryotes it includes the nucleus and cytoplasm [goid 5622] [evidence IEA]; All of the contents of a cell excluding the plasma membrane and nucleus, but including other subcellular structures [goid 5737] [evid…	The chemical reactions and pathways resulting in the formation of a protein. This is a ribosome-mediated process in which the information in messenger RNA (mRNA) is used to specify the sequence of amino acids in the protein [goid 6412] [evidence IEA]	The action of a molecule that contributes to the structural integrity of the ribosome [goid 3735] [evidence IEA]	RPL36A; MGC111574	RPL36A; MGC111574
SDHC	ILMN_1746241	6200241	515.7	40.368	328.8	35.568	1.56843	Homo sapiens	RefSeq	NM_003001.2	ILMN_137717	SDHC	NM_003001.2	NM_003001.2	6391	9257243	NM_003001.2	SDHC	NP_002992.1	ILMN_1746241	6200241	S	932	GGGTGAAGCTTTGGGTTGCCACTGCCTGTGGGTTTGCTGGCTTAAAGGAC	1	+	159599243-159599292	1q23.3a	Homo sapiens succinate dehydrogenase complex, subunit C, integral membrane protein, 15kDa (SDHC), nuclear gene encoding mitochondrial protein, mRNA.	A semiautonomous, self replicating organelle that occurs in varying numbers, shapes, and sizes in the cytoplasm of virtually all eukaryotic cells. It is notably the site of tissue respiration [goid 5739] [pmid 2302193] [evidence TAS]; The inner, i.e. lumen-facing, lipid bilayer of the mitochondrial envelope. It is highly folded to form cristae [goid 5743] [evidence IEA]; The inner, i.e. lumen-fac…	A nearly universal metabolic pathway in which the acetyl group of acetyl coenzyme A is effectively oxidized to two CO2 and four pairs of electrons are transferred to coenzymes. The acetyl group combines with oxaloacetate to form citrate, which undergoes successive transformations to isocitrate, 2-oxoglutarate, succinyl-CoA, succinate, fumarate, malate, and oxaloacetate again, thus completing the …	Catalysis of the reaction: succinate + acceptor = fumarate + reduced acceptor. No reaction with quinols [goid 104] [evidence IEA]; Interacting selectively with iron (Fe) ions [goid 5506] [evidence IEA]; Any molecular entity that serves as an electron acceptor and electron donor in an electron transport system [goid 9055] [evidence IEA]; Interacting selectively with any metal ion [goid 46872] [evi…	SDH3; PGL3	SDH3; PGL3
SERF1B	ILMN_1655011	6580253	3149.8	15.498	2088.9	0.865	1.50787	Homo sapiens	RefSeq	NM_022978.1	ILMN_19566	SERF1B	NM_022978.1	NM_022978.1	728492	13027631	NM_022978.1	SERF1B	NP_075267.1	ILMN_1655011	6580253	S	121	AGAGTGCCAGAGAACCGTTGCTTTTCCGAGTTGCTCTTCTTCCAGGCTCC	5	+	69321216-69321265	5q13.2a	Homo sapiens small EDRK-rich factor 1B (centromeric) (SERF1B), mRNA.				FAM2B; MGC125279; MGC125278; H4F5C; MGC125280	FAM2B; MGC125279; MGC125278; H4F5C; MGC125280
SRI	ILMN_1682054	5860445	359.2	44.357	191.3	25.163	1.87768	Homo sapiens	RefSeq	NM_003130.2	ILMN_10963	SRI	NM_003130.2	NM_003130.2	6717	38679886	NM_003130.2	SRI	NP_003121.1	ILMN_1682054	5860445	I	44	GTCTGCAGCATGGCGTACCCGGGGCATCCTGGCGCCGGCGGCGGGTACTA	7	-	87849300-87849341:87849342-87849349	7q21.12b	Homo sapiens sorcin (SRI), transcript variant 1, mRNA.	The living contents of a cell; the matter contained within (but not including) the plasma membrane, usually taken to exclude large vacuoles and masses of secretory or ingested material. In eukaryotes it includes the nucleus and cytoplasm [goid 5622] [evidence IEA]; The membrane surrounding a cell that separates the cell from its external environment. It consists of a phospholipid bilayer and asso…	The directed movement of calcium (Ca) ions into, out of, within or between cells [goid 6816] [evidence IEA]; Any process that modulates the frequency, rate or extent of action potential creation, propagation or termination. An action potential is a spike of membrane depolarization and repolarization that travels along the membrane of a cell [goid 1508] [pmid 9668070] [evidence TAS]; The directed …	Interacting selectively with calcium ions (Ca2+) [goid 5509] [evidence IEA]; Interacting selectively with any protein or protein complex (a complex of two or more proteins that may include other nonprotein molecules) [goid 5515] [evidence IEA]; Interacting selectively with one or more specific sites on a receptor molecule, a macromolecule that undergoes combination with a hormone, neurotransmitte…	FLJ26259; SCN	FLJ26259; SCN
TDG	ILMN_1782331	70162	606.2	63.035	391	42.941	1.55038	Homo sapiens	RefSeq	NM_003211.3	ILMN_29212	TDG	NM_003211.3	NM_003211.3	6996	59853161	NM_003211.3	TDG	NP_003202.3	ILMN_1782331	70162	I	303	TGAATGAACAGCAAATGCCAGAAGAAGTTCCAGCCCCAGCTCCTGCTCAG	12	+	102894906-102894955	12q23.3a	Homo sapiens thymine-DNA glycosylase (TDG), mRNA.	A membrane-bounded organelle of eukaryotic cells in which chromosomes are housed and replicated. In most cells, the nucleus contains all of the cell's chromosomes except the organellar chromosomes, and is the site of RNA synthesis and processing. In some species, or in specialized cell types, RNA metabolism or DNA replication may be absent [goid 5634] [evidence IEA]; That part of the nuclear cont…	In base excision repair, an altered base is removed by a DNA glycosylase enzyme, followed by excision of the resulting sugar phosphate. The small gap left in the DNA helix is filled in by the sequential action of DNA polymerase and DNA ligase [goid 6284] [pmid 9489705] [evidence TAS]; A system for the correction of errors introduced during DNA replication when an incorrect base, which cannot form…	Interacting selectively with damaged DNA [goid 3684] [pmid 9489705] [evidence TAS]; Interacting selectively with any protein or protein complex (a complex of two or more proteins that may include other nonprotein molecules) [goid 5515] [pmid 14667819] [evidence IPI]; Catalysis of the removal of mismatched pyrimidine bases in DNA. Enzymes with this activity recognize and remove pyrimidines present…
TMEM160	ILMN_1704024	1770747	1292.7	94.522	756.7	11.569	1.70834	Homo sapiens	RefSeq	NM_017854.1	ILMN_9248	TMEM160	NM_017854.1	NM_017854.1	54958	8923476	NM_017854.1	TMEM160	NP_060324.1	ILMN_1704024	1770747	S	233	TTCCGCAATGGCCTCCTGGCATCGGGCATCGGGGTCATCTCCTTCATGCA	19	-	52241719-52241768	19q13.32b	Homo sapiens transmembrane protein 160 (TMEM160), mRNA.	Double layer of lipid molecules that encloses all cells, and, in eukaryotes, many organelles; may be a single or double lipid bilayer; also includes associated proteins [goid 16020] [evidence IEA]; Penetrating at least one phospholipid bilayer of a membrane. May also refer to the state of being buried in the bilayer with no exposure outside the bilayer. When used to describe a protein, indicates …			FLJ20512	FLJ20512
TMEM177	ILMN_1756402	3930278	626.2	109.718	323	4.124	1.9387	Homo sapiens	RefSeq	NM_030577.1	ILMN_22670	TMEM177	NM_030577.1	NM_030577.1	80775	13386491	NM_030577.1	TMEM177	NP_085054.1	ILMN_1756402	3930278	S	1058	GGGCTCATCACAAGGACACTTCCAGCTTGTGCAGACACCACCCTGCCATT	2	+	120155837-120155886	2q14.2c	Homo sapiens transmembrane protein 177 (TMEM177), mRNA.	Double layer of lipid molecules that encloses all cells, and, in eukaryotes, many organelles; may be a single or double lipid bilayer; also includes associated proteins [goid 16020] [evidence IEA]; Penetrating at least one phospholipid bilayer of a membrane. May also refer to the state of being buried in the bilayer with no exposure outside the bilayer. When used to describe a protein, indicates …			MGC10993	MGC10993
TOMM34	ILMN_1721128	1190445	655.2	1.596	317.7	137.422	2.06232	Homo sapiens	RefSeq	NM_006809.4	ILMN_23426	TOMM34	NM_006809.4	NM_006809.4	10953	40807467	NM_006809.4	TOMM34	NP_006800.2	ILMN_1721128	1190445	S	1816	CTGGGCAGGGACTTGGTTTTTTGTTCCAACAGTGGCCTTCTCCGGGCTTC	20	-	43570954-43571003	20q13.12b	Homo sapiens translocase of outer mitochondrial membrane 34 (TOMM34), nuclear gene encoding mitochondrial protein, mRNA.	All of the contents of a cell excluding the plasma membrane and nucleus, but including other subcellular structures [goid 5737] [evidence IEA]; A semiautonomous, self replicating organelle that occurs in varying numbers, shapes, and sizes in the cytoplasm of virtually all eukaryotic cells. It is notably the site of tissue respiration [goid 5739] [evidence IEA]; The outer, i.e. cytoplasm-facing, l…	The process of directing proteins towards and into the mitochondrion, mediated by mitochondrial proteins that recognize signals contained within the imported protein [goid 6626] [pmid 9324309] [evidence TAS]	Interacting selectively with a signal sequence, a specific peptide sequence found on protein precursors or mature proteins that dictates where the mature protein is localized [goid 5048] [pmid 9324309] [evidence TAS]; Interacting selectively with any protein or protein complex (a complex of two or more proteins that may include other nonprotein molecules) [goid 5515] [pmid 9660753] [evidence IPI]	HTOM34P; URCC3; TOM34	HTOM34P; URCC3; TOM34
TRAPPC2L	ILMN_1747058	1450082	949.1	46.329	489.5	251.727	1.93892	Homo sapiens	RefSeq	NM_016209.1	ILMN_26849	TRAPPC2L	NM_016209.2	NM_016209.2	51693	142349873	NM_016209.2	TRAPPC2L	NP_057293.1	ILMN_1747058	1450082	S	515	ACGACTGTGGTGGGGCCGTCGGTCTGTTCTGGTTGCCTCTTCCTGAATGG	16	+	87454907-87454956	16q24.3a	Homo sapiens trafficking protein particle complex 2-like (TRAPPC2L), mRNA.	The living contents of a cell; the matter contained within (but not including) the plasma membrane, usually taken to exclude large vacuoles and masses of secretory or ingested material. In eukaryotes it includes the nucleus and cytoplasm [goid 5622] [evidence IEA]	The directed movement of substances (such as macromolecules, small molecules, ions) into, out of, within or between cells, or within a multicellular organism [goid 6810] [evidence IEA]; The directed movement of substances from the endoplasmic reticulum (ER) to the Golgi, mediated by COP II vesicles. Small COP II coated vesicles form from the ER and then fuse directly with the cis-Golgi. Larger st…		MGC111156; HSPC176	MGC111156; HSPC176
TUBB2A	ILMN_2038775	450292	3789.6	1047.35	2027.9	30.06	1.86873	Homo sapiens	RefSeq	TUBB	ILMN_8135	TUBB2A	NM_001069.2	NM_001069.2	7280	68299771	NM_001069.2	TUBB2A	NP_001060.1	ILMN_2038775	450292	S	1401	GAGGAGGGCGAGGACGAGGCTTAAAAACTTCTCAGATCAATCGTGCATCC	6	-	3154070-3154096:3154097-3154119	6p25.2b	Homo sapiens tubulin, beta 2A (TUBB2A), mRNA.	All of the contents of a cell excluding the plasma membrane and nucleus, but including other subcellular structures [goid 5737] [evidence IEA]; Any of the long, generally straight, hollow tubes of internal diameter 12-15 nm and external diameter 24 nm found in a wide variety of eukaryotic cells; each consists (usually) of 13 protofilaments of polymeric tubulin, staggered in such a manner that the…	Movement of organelles, other microtubules and other particles along microtubules, mediated by motor proteins [goid 7018] [evidence IEA]; The process of creating protein polymers, compounds composed of a large number of component monomers; polymeric proteins may be made up of different or identical monomers. Polymerization occurs by the addition of extra monomers to an existing poly- or oligomeri…	Interacting selectively with a nucleotide, any compound consisting of a nucleoside that is esterified with (ortho)phosphate or an oligophosphate at any hydroxyl group on the ribose or deoxyribose moiety [goid 166] [evidence IEA]; Catalysis of the reaction: GTP + H2O = GDP + phosphate [goid 3924] [evidence IEA]; The action of a molecule that contributes to the structural integrity of a complex or …	TUBB; TUBB2; dJ40E16.7	TUBB2; dJ40E16.7; TUBB
VAMP8	ILMN_2190084	5910128	377.9	150.408	127	83.137	2.97559	Homo sapiens	RefSeq	NM_003761.2	ILMN_26790	VAMP8	NM_003761.2	NM_003761.2	8673	14043025	NM_003761.2	VAMP8	NP_003752.2	ILMN_2190084	5910128	S	561	TGGCTGCATTTCTTGGGTCCTTAGAGTGGGCTGGAGAGACCTAGAGGGCC	2	+	85662555-85662604	2p11.2f	Homo sapiens vesicle-associated membrane protein 8 (endobrevin) (VAMP8), mRNA.	That fraction of cells, prepared by disruptive biochemical methods, that includes the plasma and other membranes [goid 5624] [pmid 9614193] [evidence TAS]; Small irregularly shaped intracellular vesicles to which endocytosed molecules are initially delivered [goid 5769] [pmid 9614193] [evidence TAS]; Double layer of lipid molecules that encloses all cells, and, in eukaryotes, many organelles; may…	The directed movement of substances, either within a vesicle or in the vesicle membrane, into, out of or within a cell [goid 16192] [evidence IEA]	Interacting selectively with any protein or protein complex (a complex of two or more proteins that may include other nonprotein molecules) [goid 5515] [evidence IEA]	VAMP5; EDB	VAMP5; EDB
WASF2	ILMN_1684051	4120215	183.6	10.609	276.4	39.107	-1.50545	Homo sapiens	RefSeq	NM_006990.2	ILMN_175827	WASF2	NM_006990.2	NM_006990.2	10163	45007036	NM_006990.2	WASF2	NP_008921.1	ILMN_1684051	4120215	S	3827	GGTTTGGGCCTAATGGCTTTGACTAAATTACCCCCATCCTCCTTGCCCGG	1	-	27732519-27732568	1p36.11a	Homo sapiens WAS protein family, member 2 (WASF2), mRNA.	The living contents of a cell; the matter contained within (but not including) the plasma membrane, usually taken to exclude large vacuoles and masses of secretory or ingested material. In eukaryotes it includes the nucleus and cytoplasm [goid 5622] [pmid 17101133] [evidence IDA]; All of the contents of a cell excluding the plasma membrane and nucleus, but including other subcellular structures […	The series of molecular signals generated as a consequence of a G-protein coupled receptor binding to its physiological ligand, followed by modulation of adenylyl cyclase activity and a subsequent change in the concentration of cyclic AMP [goid 7188] [pmid 9732292] [evidence TAS]; A process that is carried out at the cellular level which results in the formation, arrangement of constituent parts,…	Interacting selectively with monomeric or multimeric forms of actin, including actin filaments [goid 3779] [pmid 10970852] [evidence TAS]	SCAR2; WAVE2; dJ393P12.2	WAVE2; SCAR2; dJ393P12.2
YARS2	ILMN_1782635	4570333	1158.1	290.222	660.9	68.926	1.75231	Homo sapiens	RefSeq	NM_015936.1	ILMN_164535	YARS2	NM_001040436.1	NM_001040436.1	51067	94681056	NM_001040436.1	YARS2	NP_001035526.1	ILMN_1782635	4570333	S	1324	CCAGATGGTCCCCGAGGGTATCGAATGATAACAGAAGGCGGAGTCAGCAT	12	-	32900264-32900297:32902871-32902886	12p11.21a	Homo sapiens tyrosyl-tRNA synthetase 2, mitochondrial (YARS2), nuclear gene encoding mitochondrial protein, mRNA.	All of the contents of a cell excluding the plasma membrane and nucleus, but including other subcellular structures [goid 5737] [evidence IEA]; A semiautonomous, self replicating organelle that occurs in varying numbers, shapes, and sizes in the cytoplasm of virtually all eukaryotic cells. It is notably the site of tissue respiration [goid 5739] [pmid 10810093] [evidence NAS]; The gel-like materi…	The process of coupling tyrosine to tyrosyl-tRNA, catalyzed by tyrosyl-tRNA synthetase. In tRNA aminoacylation, the amino acid is first activated by linkage to AMP and then transferred to either the 2'- or the 3'-hydroxyl group of the 3'-adenosine residue of the tRNA [goid 6437] [evidence IEA]	Interacting selectively with a nucleotide, any compound consisting of a nucleoside that is esterified with (ortho)phosphate or an oligophosphate at any hydroxyl group on the ribose or deoxyribose moiety [goid 166] [evidence IEA]; Catalysis of the reaction: ATP + L-tyrosine + tRNA(Tyr) = AMP + diphosphate + L-tyrosyl-tRNA(Tyr) [goid 4831] [pmid 10810093] [evidence NAS]; Interacting selectively wit…	FLJ13995; CGI-04; mt-TyrRS; TYRRS	FLJ13995; CGI-04
ZNF682	ILMN_2313889	3440431	5231.3	514.74	3369.5	92.397	1.55254	Homo sapiens	RefSeq	NM_033196.2	ILMN_21081	ZNF682	NM_033196.2	NM_033196.2	91120	116284400	NM_033196.2	ZNF682	NP_149973.1	ILMN_2313889	3440431	A	2316	AGGCGGATCACGAGGTCAGGAGATCGAGACCACGATGAAACCCTGTCTCT	19	-	20116068-20116117	19p12d	Homo sapiens zinc finger protein 682 (ZNF682), transcript variant 1, mRNA.	The living contents of a cell; the matter contained within (but not including) the plasma membrane, usually taken to exclude large vacuoles and masses of secretory or ingested material. In eukaryotes it includes the nucleus and cytoplasm [goid 5622] [evidence IEA]; A membrane-bounded organelle of eukaryotic cells in which chromosomes are housed and replicated. In most cells, the nucleus contains …	The synthesis of either RNA on a template of DNA or DNA on a template of RNA [goid 6350] [evidence IEA]; Any process that modulates the frequency, rate or extent of DNA-dependent transcription [goid 6355] [evidence IEA]; Any process that modulates the frequency, rate or extent of DNA-dependent transcription [goid 6355] [evidence IEA]	Interacting selectively with DNA (deoxyribonucleic acid) [goid 3677] [evidence IEA]; Interacting selectively with zinc (Zn) ions [goid 8270] [evidence IEA]; Interacting selectively with any metal ion [goid 46872] [evidence IEA]; Interacting selectively with any nucleic acid [goid 3676] [evidence IEA]; Interacting selectively with zinc (Zn) ions [goid 8270] [evidence IEA]; Interacting selectively …	FLJ90362; BC39498_3	FLJ90362; BC39498_3

## Sheet: ST2-ubiq expressed genes
No DNA damage response and negligible genome-wide transcriptional changes in human embryonic stem cells exposed to terahertz radiation
Authors: Bogomazova A.N., Vassina E.M., Goryachkovskaya T.N., Popik V.M., Sokolov A.S., Kolchanov N.A.,Lagarkova M.A., Kiselev S.L., Peltek S.E.
Supplemental Table 2. Ubiqutously expressed genes among genes responsive to THZ radiation
Gene	Ubiqutously expressed genes according to Ramsköld et al. (2009)
ACER2	no
ALDH3A2	yes
B3GNT1	yes
BANF1	yes
BCYRN1	no data
BOLA2	no
C19ORF10	yes
C19ORF56	yes
C19ORF60	yes
CACYBP	yes
CBX5	yes
CHRNA5	no
CMTM3	no
COPS7A	yes
CSTF3	yes
DCTPP1	no
E4F1	yes
EIF4A1	yes
ELOF1	yes
EPHX1	yes
FABP7	no
FAM32A	yes
H2AFY	yes
HMGB1L1	no
HTRA2	yes
ISG15	yes
MARCH6	yes
METTL11A	no
MRPL2	yes
MRPL34	yes
MRPL35	yes
MRPL43	yes
MRPL55	yes
MRPS24	yes
MRPS33	yes
NDUFA1	yes
NDUFA3	yes
NLE1	no
ODZ3	no
PAXIP1	yes
PDCD10	yes
PLEKHO1	yes
PLIN5	no
POSTN	no
PPP1R12B	yes
PRDM14	no
PRICKLE4	yes
PRMT5	yes
RAB13	yes
RABEPK	yes
RHBDL2	no
RNA5S9	no data
RNU1-5	no data
RNU1A3	no data
RNU1F1	no data
RNU1G2	no data
RNY1	no data
RPL36	yes
RPL36AL	yes
SDHC	yes
SERF1B	no
SRI	yes
TDG	yes
TMEM160	yes
TMEM177	yes
TOMM34	yes
TRAPPC2L	yes
TUBB2A	yes
VAMP8	no
WASF2	yes
YARS2	yes
ZNF682	no

## Sheet: ST3-bidirectional promotors
No DNA damage response and negligible genome-wide transcriptional changes in human embryonic stem cells exposed to terahertz radiation
Authors: Bogomazova A.N., Vassina E.M., Goryachkovskaya T.N., Popik V.M., Sokolov A.S., Kolchanov N.A., Lagarkova M.A.,Kiselev S.L., Peltek S.E.
Supplemental Table 3. Differentially expressed genes with bidirectional promoter.
TargetID	Bidirectional promoter according to Trinklein et al. (2004)	UnigeneID (Trinklein et al., 2004)	Gene Name (Trinklein et al., 2004)	LocusLink (Trinklein et al., 2004)	ENTREZ_GENE_ID
ACER2	no data				340485
ALDH3A2	no	Hs.159608	aldehyde dehydrogenase 3 family, member A2	224	224
B3GNT1	no	Hs.8526	UDP-GlcNAc:betaGal beta-1,3-N-acetylglucosaminyltransferase 6	11041	11041
BANF1	yes	Hs.433759	barrier to autointegration factor 1	8815	8815
BCYRN1	no data				618
BOLA2	no data				552900
C19ORF10	no	Hs.10927	interleukin 27 working designation	56005	56005
C19ORF56	no	Hs.108969	PTD008 protein	51398	51398
C19ORF60	no	Hs.30783	hypothetical protein FLJ20850	55049	55049
CACYBP	yes	Hs.27258	Siah-interacting protein	27101	27101
CBX5	yes	Hs.89232	chromobox homolog 5 (HP1 alpha homolog, Drosophila)	23468	23468
CHRNA5	no	Hs.1614	cholinergic receptor, nicotinic, alpha polypeptide 5	1138	1138
CMTM3	no	Hs.7773	chemokine-like factor super family 3	123920	123920
COPS7A	no	Hs.3758	COP9 constitutive photomorphogenic homolog subunit 7A (Arabidopsis)	50813	50813
CSTF3	no	Hs.180034	cleavage stimulation factor, 3' pre-RNA, subunit 3, 77kDa	1479	1479
DCTPP1	no data				79077
DCTPP1	no	Hs.237971	hypothetical protein MGC5627	79077	79077
E4F1	no	Hs.154196	E4F transcription factor 1	1877	1877
EIF4A1	no	Hs.129673	eukaryotic translation initiation factor 4A, isoform 1	1973	1973
ELOF1	no	Hs.326422	hypothetical protein MGC4549	84337	84337
EPHX1	no	Hs.89649	epoxide hydrolase 1, microsomal (xenobiotic)	2052	2052
FABP7	no	Hs.26770	fatty acid binding protein 7, brain	2173	2173
FAM32A	no	Hs.4766	DKFZP586O0120 protein	26017	26017
H2AFY	yes	Hs.75258	H2A histone family, member Y	9555	9555
HMGB1L1	no data				10357
HTRA2	yes	Hs.115721	protease, serine, 25	27429	27429
ISG15	no	Hs.432233	interferon, alpha-inducible protein (clone IFI-15K)	9636	9636
KIAA1524	yes	Hs.151343	KIAA1524 protein	57650	57650
MARCH6	yes	Hs.20141	similar to S. cerevisiae SSM4	10299	10299
METTL11A	no	Hs.284250	AD-003 protein	28989	28989
MRPL2	yes	Hs.55041	mitochondrial ribosomal protein L2	51069	51069
MRPL34	no	Hs.424961	mitochondrial ribosomal protein L34	64981	64981
MRPL35	no	Hs.93814	mitochondrial ribosomal protein L35	51318	51318
MRPL43	no	Hs.151945	mitochondrial ribosomal protein L43	84545	84545
MRPL55	no data				128308
MRPS24	no	Hs.284286	mitochondrial ribosomal protein S24	64951	64951
MRPS33	no	Hs.83006	mitochondrial ribosomal protein S33	51650	51650
NDUFA1	yes	Hs.74823	NADH dehydrogenase (ubiquinone) 1 alpha subcomplex, 1, 7.5kDa	4694	4694
NDUFA3	yes	Hs.198269	NADH dehydrogenase (ubiquinone) 1 alpha subcomplex, 3, 9kDa	4696	4696
NLE1	no	Hs.85570	hypothetical protein similar to beta-transducin family	54475	54475
ODZ3	no	Hs.41793	hypothetical protein FLJ10474	55714	55714
PAXIP1	no	Hs.173854	PAX transcription activation domain interacting protein 1 like	22976	22976
PDCD10	yes	Hs.28866	programmed cell death 10	11235	11235
PLEKHO1	no	Hs.173380	CK2 interacting protein 1; HQ0024c protein	51177	51177
PLIN5	no data				440503
POSTN	no	Hs.136348	osteoblast specific factor 2 (fasciclin I-like)	10631	10631
PPP1R12B	no	Hs.130760	protein phosphatase 1, regulatory (inhibitor) subunit 12B	4660	4660
PRDM14	no	Hs.287532	PR domain containing 14	63978	63978
PRICKLE4	no	Hs.347297	chromosome 6 open reading frame 49	29964	29964
PRMT5	no	Hs.12912	SKB1 homolog (S. pombe)	10419	10419
RAB13	no	Hs.151536	RAB13, member RAS oncogene family	5872	5872
RABEPK	yes	Hs.19012	Rab9 effector p40	10244	10244
RHBDL2	no	Hs.433304	rhomboid, veinlet-like 2 (Drosophila)	54933	54933
RN5S9	no data				100169760
RNU1-5	no data				26863
RNU1A3	no data				26871
RNU1F1	no data				26866
RNU1G2	no data				26864
RNY1	no data				6084
RPL36	no	Hs.433411	ribosomal protein L36	25873	25873
RPL36AL	yes	Hs.419465	ribosomal protein L36a-like	6166	6166
SDHC	no	Hs.433982	succinate dehydrogenase complex, subunit C, integral membrane protein, 15kDa	6391	6391
SERF1B	no data				728492
SRI	no	Hs.422340	sorcin	6717	6717
TDG	no	Hs.173824	thymine-DNA glycosylase	6996	6996
TMEM160	no	Hs.105606	hypothetical protein FLJ20512	54958	54958
TMEM177	no	Hs.12199	hypothetical protein MGC10993	80775	80775
TOMM34	no	Hs.76927	translocase of outer mitochondrial membrane 34	10953	10953
TRAPPC2L	yes	Hs.27445	unknown	51693	51693
TUBB2A	yes	Hs.336780	tubulin, beta polypeptide	7280	7280
VAMP8	no	Hs.172684	vesicle-associated membrane protein 8 (endobrevin)	8673	8673
WASF2	no	Hs.288908	WAS protein family, member 2	10163	10163
YARS2	no	Hs.50441	CGI-04 protein	51067	51067
ZNF682	no	Hs.306298	similar to ZINC FINGER PROTEIN 85 (ZINC FINGER PROTEIN HPF4) (HTF1) (H. sapiens)	91120	91120
